# Supplementary material for: An Integrative Multiomics Approach to Characterize Prebiotic Inulin Effects on Faecalibacterium prausnitzii
Source: Front Bioeng Biotechnol. 2022 Jan 18;10:825399. doi: 10.3389/fbioe.2022.825399 (PMC8894670; doi:10.3389/fbioe.2022.825399)
Supplement: Supplementary file 1 [file Table1.XLSX]

## Sheet: Proteomics
-log(p-value)	log2(fold-change)	Majority protein IDs	Protein names	Gene names	Corum	Peptides	Razor + unique peptides	Unique peptides	Sequence coverage [%]	Unique + razor sequence coverage [%]	Unique sequence coverage [%]	Mol. weight [kDa]	Q-value	Score	Intensity	LFQ intensity G1	LFQ intensity G2	LFQ intensity G3	LFQ intensity I1	LFQ intensity I2	LFQ intensity I3
5.01652	8.03027	C7H8W7	Glycosyl hydrolase family 32	FAEPRAA2165_02761		19	19	19	63.3	63.3	63.3	55.164	0	323.31	73059000000	23.6885	23.2415	22.7361	31.4067	31.2093	31.1409
5.13511	8.02414	C7H8X5	Alpha amylase, catalytic domain protein	FAEPRAA2165_02769		20	20	20	48.4	48.4	48.4	69.819	0	191.88	18793000000	21.1983	20.3953	21.0973	28.9572	28.7548	29.0513
2.87703	6.72719	C7H8X0	ABC transporter, permease protein	FAEPRAA2165_02764		6	6	6	29.2	29.2	29.2	35.217	0	26.395	8582200000	24.6195	24.6346	22.2074	30.8089	30.0687	30.7655
4.09464	6.42869	C7H8W9	ABC transporter, permease protein	FAEPRAA2165_02763		8	8	8	26.7	26.7	26.7	35.009	0	60.594	12795000000	24.4048	23.3551	23.3995	30.403	29.7794	30.263
3.05009	5.45877	C7H5A8	zf-HC2 domain-containing protein	FAEPRAA2165_01478		2	2	2	15	15	15	26.083	0	46.293	1306000000	20.8014	22.4788	21.7665	26.4511	27.7498	27.222
4.59391	5.1575	C7H377	Phosphoenolpyruvate-dependent sugar phosphotransferase system, EIIA 2	FAEPRAA2165_00736		18	18	18	43.5	43.5	43.5	67.188	0	192.7	15777000000	24.3378	24.3369	24.5234	29.152	29.5829	29.9356
4.45482	4.97407	C7H529	ABC transporter, ATP-binding protein	FAEPRAA2165_01399		13	13	13	75.4	75.4	75.4	30.385	0	71.984	4262200000	23.1284	23.3521	23.2532	27.7532	28.528	28.3748
3.66993	4.78413	C7H314	Bacterial transferase hexapeptide repeat protein	FAEPRAA2165_00662		6	6	6	37.1	37.1	37.1	26.749	0	53.813	3194500000	23.268	23.9482	22.8384	28.2746	27.7652	28.3672
3.41911	4.74764	C7H8I8	DEAD/DEAH box helicase	FAEPRAA2165_02630		24	24	24	53.2	53.2	53.2	69.411	0	158.76	13790000000	25.1535	24.5132	23.7041	29.1143	29.109	29.3904
4.34035	4.58173	C7H4V1	ABC transporter, ATP-binding protein (Fragment)	FAEPRAA2165_01317		5	5	5	13.2	13.2	13.2	67.509	0	18.464	910860000	21.9513	22.0859	22.423	26.3623	26.8119	27.0313
2.31943	4.57927	C7H376	Tagatose-6-phosphate kinase	pfkB		11	11	11	69.1	69.1	69.1	31.746	0	86.383	6059300000	22.2256	22.9915	24.6706	27.2312	27.9032	28.491
3.14114	4.37363	C7H942	50S ribosomal protein L29	rpmC		4	4	4	63.9	63.9	63.9	7.0091	0	18.694	33264000000	27.6649	27.4722	28.8198	32.0898	32.7547	32.2333
4.67021	4.19367	C7H8W8	Tat pathway signal sequence domain protein	FAEPRAA2165_02762		22	22	22	65.2	65.2	65.2	64.536	0	323.31	176490000000	28.2597	28.5709	28.7729	32.9372	32.5995	32.6477
3.13449	4.10586	C7H8X3	Uncharacterized protein	FAEPRAA2165_02767		5	5	5	39.5	39.5	39.5	23.055	0	40.711	1155100000	23.6694	23.7008	22.3748	27.4283	27.3795	27.2548
4.74793	3.95794	C7H8X4	Kinase, PfkB family	FAEPRAA2165_02768		17	17	17	69.7	69.7	69.7	32.404	0	251.33	43439000000	26.9573	27.2636	27.4488	31.1829	31.0392	31.3215
1.37068	3.86367	C7H603	Carboxynorspermidine/carboxyspermidine decarboxylase	FAEPRAA2165_01728		4	4	4	26.2	26.2	26.2	44.253	0	6.6633	571970000	20.3954	24.8333	22.5798	25.9147	26.9557	26.5291
2.49984	3.85965	C7H528	Transcriptional regulator, GntR family	FAEPRAA2165_01398		7	7	7	64.2	64.2	64.2	13.997	0	63.393	1193500000	23.3675	23.1587	21.9459	25.9361	26.7376	27.3772
4.19293	3.72986	C7H7C9;C7H579	Hsp20/alpha crystallin family protein	FAEPRAA2165_02213		4	4	4	39	39	39	17.736	0	43.287	646020000	22.6891	23.1494	22.985	26.6442	26.9726	26.3964
2.78763	3.49699	C7H8G7	Heat-inducible transcription repressor HrcA	hrcA		4	4	4	15.4	15.4	15.4	39.605	0	33.449	1022700000	23.2081	23.188	24.3876	27.1221	26.6672	27.4854
2.5917	3.49389	C7H7U0	Transcriptional repressor NrdR	nrdR		3	3	3	29.7	29.7	29.7	18.208	0	4.0092	447920000	23.995	23.6105	22.2858	26.7025	26.8827	26.7878
1.59762	3.48905	C7H5Z1	50S ribosomal protein L32	rpmF		3	3	3	47.5	47.5	47.5	6.6258	0	25.403	17404000000	27.8849	27.9749	26.4702	29.1827	31.8175	31.7969
2.93588	3.44521	C7H371	ABC transporter, ATP-binding protein (Fragment)	FAEPRAA2165_00725		8	8	8	23.5	23.5	23.5	62.303	0	38.17	1232900000	23.4536	22.6448	23.437	26.8241	25.999	27.048
2.25401	3.40061	C7H311;C7HAZ3;C7HAZ4	Dipeptidase	FAEPRAA2165_00659		4	4	4	10.4	10.4	10.4	58.272	0	29.632	562330000	23.0994	21.5309	23.2462	25.733	25.7174	26.628
1.76508	3.35353	C7H876	Uncharacterized protein	FAEPRAA2165_02511		2	2	2	14.7	14.7	14.7	16.447	0	2.4564	220690000	20.7196	23.19	21.7272	24.4472	26.0547	25.1954
1.68741	3.34317	C7H8B9	Hydrolase, alpha/beta domain protein	FAEPRAA2165_02559		3	3	3	17.2	17.2	17.2	34.666	0	16.983	903550000	23.1487	22.6436	25.4704	27.0104	27.5273	26.7546
2.63398	3.25253	C7H778	Putative Na/Pi-cotransporter II-like protein	FAEPRAA2165_02160		4	4	4	10.1	10.1	10.1	64.046	0	29.798	592670000	23.6391	22.5913	22.4335	26.0109	26.6807	25.7298
2.22077	3.23202	C7H375	Transcriptional regulator, DeoR family	FAEPRAA2165_00734		3	3	3	19.3	19.3	19.3	27.415	0	41.432	546940000	21.8758	23.4503	23.6432	26.1447	25.8556	26.6649
2.19976	3.21084	C7H166	Oxidoreductase, aldo/keto reductase family protein	FAEPRAA2165_00004		10	10	10	35.8	35.8	35.8	36.243	0	89.177	1289300000	23.9131	23.0567	22.9755	27.4027	26.6141	25.5609
1.39399	3.14943	C7H1F6	Acetyltransferase, GNAT family	FAEPRAA2165_00094		6	6	6	43.9	43.9	43.9	19.33	0	10.013	1322500000	25.4482	22.3706	25.5051	27.724	27.8404	27.2078
3.5096	3.11666	C7H1M8	Arginine biosynthesis bifunctional protein ArgJ	argJ		5	5	5	16.6	16.6	16.6	42.556	0	16.072	845490000	23.1429	23.3414	23.0426	26.7104	25.8381	26.3284
2.15244	3.0584	C7H5V7	30S ribosomal protein S21	rpsU		5	5	5	36.2	36.2	36.2	6.8089	0	26.013	19191000000	26.892	28.4205	28.6333	30.6043	31.0606	31.456
2.53387	3.01775	C7H7V5	50S ribosomal protein L19	rplS		7	7	7	48.3	48.3	48.3	13.193	0	44.369	68193000000	29.2532	29.455	30.699	32.6155	33.002	32.8429
1.19058	3.01037	C7H9N1	NLPA lipoprotein	FAEPRAA2165_03033		4	4	4	14.8	14.8	14.8	36.376	0	40.521	2830200000	27.0029	25.7241	23.421	29.0928	28.8021	27.2842
1.91824	2.9503	C7H582	GroES-like protein	FAEPRAA2165_01452		2	2	2	12.6	12.6	12.6	38.008	0	8.228	503200000	22.2201	23.7308	24.3993	26.3188	26.7918	26.0904
2.32328	2.93799	C7H2J9	Uncharacterized protein	FAEPRAA2165_00497		5	5	5	20.8	20.8	20.8	43.959	0	67.502	1772300000	23.5779	24.9927	24.9103	27.1996	27.1838	27.9115
1.39921	2.80517	C7H479	Uncharacterized protein	FAEPRAA2165_01092		1	1	1	15.4	15.4	15.4	16.109	0	21.542	248690000	23.3555	22.5212	22.4205	27.2807	25.1218	24.3103
1.34761	2.79412	C7H675	ATP synthase subunit b	atpF		3	3	3	14.7	14.7	14.7	18.032	0	26.455	923910000	24.7278	22.5413	25.3823	26.1228	27.3366	27.5743
2.50737	2.75128	C7H4N7	SCP-like protein	FAEPRAA2165_01252		5	5	5	35.2	35.2	35.2	31.022	0	5.4149	330350000	22.2545	23.326	22.474	24.8785	25.64	25.7898
2.95416	2.73414	C7H3S0	RmuC domain protein	FAEPRAA2165_00931		5	5	5	15.1	15.1	15.1	49.075	0	13.111	246300000	22.4581	22.0985	21.6217	24.3563	24.9978	25.0266
1.87681	2.70693	C7H8Y0	Anaerobic ribonucleoside-triphosphate reductase-activating protein	nrdG		5	5	5	40.4	40.4	40.4	20.722	0	26.254	1502500000	25.3158	24.6318	23.3089	27.1154	26.7037	27.5582
1.85472	2.70116	C7H7B9	GTPase Obg	obg		15	15	15	49.4	49.4	49.4	46.266	0	120	7411100000	24.4681	26.4624	26.2571	28.5778	28.1667	28.5465
1.83218	2.66787	C7H434	Transporter, major facilitator family protein	FAEPRAA2165_01047		1	1	1	3.1	3.1	3.1	45.263	0	8.4807	1105900000	24.6624	23.6915	25.5503	26.6058	27.8376	27.4644
2.22681	2.65118	C7H9L7	Uncharacterized protein	FAEPRAA2165_03019		7	7	7	11.3	11.3	11.3	93.52	0	46.839	1760200000	25.0525	24.2618	25.3372	26.8185	28.1041	27.6824
1.88182	2.64008	C7H1A6	Dipeptidase PepV	FAEPRAA2165_00044		6	6	6	25.5	25.5	25.5	49.587	0	28.903	1329100000	23.0964	24.5337	23.9056	26.4612	25.6996	27.2951
2.3994	2.63065	C7H9K7	ABC transporter, ATP-binding protein	FAEPRAA2165_03009		3	3	3	6.7	6.7	6.7	70.56	0	17.616	471130000	23.3775	23.866	23.0748	25.389	26.6895	26.1318
1.63081	2.58888	C7H1T9	Phosphoesterase	FAEPRAA2165_00229		3	3	3	27.8	27.8	27.8	17.421	0	9.4386	808480000	23.9387	22.6273	24.9574	26.0649	26.2748	26.9504
2.47016	2.55594	C7HAQ4	MATE efflux family protein	FAEPRAA2165_03370		1	1	1	6.4	6.4	6.4	52.861	0	11.404	277050000	23.9247	23.4972	22.9155	26.5635	25.8311	25.6105
3.66296	2.55539	C7H966	Thymidine kinase	tdk		2	2	2	13.9	13.9	13.9	22.596	0	10.207	273680000	23.4132	22.8233	22.9088	25.7453	25.4726	25.5937
1.88229	2.52279	C7H3D1	30S ribosomal protein S12	rpsL		4	4	4	40.1	40.1	40.1	15.605	0	74.281	27450000000	29.7777	29.0881	28.9608	32.2454	30.7311	32.4185
0.374515	2.4944	C7H932	Ribosomal protein L30	rpmD		3	3	3	62.3	62.3	62.3	6.3965	0	4.4964	10923000000	31.6058	29.9354	22.7218	31.7768	30.1507	29.8187
1.60209	2.4863	C7H2C0	ABC transporter, ATP-binding protein	FAEPRAA2165_00417		6	6	6	17.9	17.9	17.9	61.939	0	25.735	497930000	21.9185	23.8876	24.1073	25.6797	25.6099	26.0826
2.30127	2.4671	C7H6B3	ABC transporter, ATP-binding protein	FAEPRAA2165_01845		10	10	10	59.5	59.5	59.5	26.89	0	42.423	739130000	22.9573	24.4069	23.2951	25.9875	26.1175	25.9557
1.0294	2.46667	C7HAU0	Serine-type D-Ala-D-Ala carboxypeptidase	FAEPRAA2165_03449		2	2	2	12.5	12.5	12.5	34.254	0	8.6901	333520000	22.7552	22.6805	24.085	23.5886	26.5361	26.7959
1.45408	2.43356	C7H3X9	Exopolysaccharide biosynthesis polyprenyl glycosylphosphotransferase	FAEPRAA2165_00992		2	2	2	4.6	4.6	4.6	51.043	0	4.887	182310000	22.1813	22.1248	23.8688	24.9508	26.1556	24.3692
2.75429	2.42263	C7H8K6	Uncharacterized protein	FAEPRAA2165_02648		3	3	3	13.8	13.8	13.8	38.722	0	11.784	884520000	23.1066	22.2786	22.6995	25.2779	24.678	25.3967
1.24803	2.41568	C7H4Y0	FAD:protein FMN transferase	FAEPRAA2165_01350		3	3	3	11.2	11.2	11.2	34.753	0	12.355	593220000	25.1997	22.965	22.2296	25.5463	26.019	26.0761
1.50743	2.41513	C7H4Q1	Molybdopterin molybdenumtransferase	FAEPRAA2165_01266		4	4	4	29.5	29.5	29.5	30.706	0	19.169	424290000	22.9787	22.743	23.2156	24.1343	26.6569	25.3914
2.55764	2.398	C7H281	AAA domain-containing protein	FAEPRAA2165_00376		3	3	3	9.2	9.2	9.2	44.352	0	12.112	243670000	23.4259	22.5163	22.4778	24.8474	25.2595	25.5072
1.49136	2.39271	C7H9A8	Precorrin-6A reductase	cobK		3	3	3	17.6	17.6	17.6	26.015	0	10.166	324440000	22.4053	24.2457	22.5031	24.6296	26.1444	25.5583
1.15484	2.38293	C7H624	Uncharacterized protein	FAEPRAA2165_01750		2	2	2	45.5	45.5	45.5	8.982	0	14.574	1075000000	24.677	24.1413	27.1901	28.0991	27.2705	27.7876
0.934498	2.35907	C7H270	Cytidine and deoxycytidylate deaminase zinc-binding region	FAEPRAA2165_00364		3	3	3	36.3	36.3	36.3	18.863	0	28.394	354910000	22.7242	23.241	23.2016	23.0785	26.6385	26.5269
3.14947	2.29163	C7HA00	RNA methyltransferase, TrmH family	FAEPRAA2165_03155		2	2	2	12.4	12.4	12.4	27.293	0	6.0844	285020000	23.1076	22.6931	23.4302	25.4047	25.1502	25.5509
1.89562	2.2894	C7H9Z7	Methylenetetrahydrofolate--tRNA-(uracil-5-)-methyltransferase TrmFO	trmFO		10	10	10	28.4	28.4	28.4	49.979	0	49.776	2410800000	24.7215	25.6772	26.0382	27.0526	28.0483	28.2042
1.77203	2.25628	C7H9U1	Antibiotic biosynthesis monooxygenase	FAEPRAA2165_03095		1	1	1	11.5	11.5	11.5	14.856	0	5.8377	314140000	23.0006	23.8463	24.5945	26.4085	25.3909	26.4108
1.17141	2.24918	C7H6N0	Coproporphyrinogen dehydrogenase HemZ	hemZ		6	6	6	22.1	22.1	22.1	54.883	0	30.597	563640000	23.3797	22.4608	25.4118	25.6468	26.4435	25.9095
0.905495	2.24035	C7H5T3	SGNH_hydro domain-containing protein	FAEPRAA2165_01657		3	3	3	18.1	18.1	18.1	29.404	0	40.244	1729800000	22.7844	25.3356	26.6162	26.7096	27.1582	27.5895
2.46297	2.22907	C7H2Z3	Cysteine--tRNA ligase	cysS		16	16	16	41.7	41.7	41.7	52.413	0	110.49	6252400000	25.7381	25.4183	26.5912	28.1417	28.289	28.0042
1.39269	2.22863	C7H8X1	Transcriptional regulator, LacI family	FAEPRAA2165_02765		5	5	5	19.4	19.4	19.4	39.957	0	16.789	717240000	23.0531	23.1815	24.0621	24.5139	26.8528	25.6159
1.507	2.20118	C7H5B7	10 kDa chaperonin	groS		5	5	5	60.6	60.6	60.6	9.8484	0	59.993	10616000000	29.2425	27.796	27.0279	30.1516	30.5761	29.9422
1.6746	2.19936	C7H1M6	Acetylglutamate kinase	argB		9	9	9	41.6	41.6	41.6	31.957	0	53.879	1513700000	25.1323	25.0302	23.7112	27.5914	26.4306	26.4498
2.79874	2.18775	C7H4D3	Metallo-beta-lactamase domain protein	FAEPRAA2165_01146		1	1	1	3.5	3.5	3.5	39.779	0	8.057	140120000	22.3607	23.0404	23.1027	24.7084	25.1183	25.2405
0.894412	2.18159	C7H4V6	S1 RNA binding domain protein (Fragment)	FAEPRAA2165_01322		1	1	1	10.2	10.2	10.2	11.474	0	4.2759	139660000	22.6982	22.4511	22.696	26.1938	25.646	22.5502
0.576823	2.15208	C7H8E9	Sec-independent protein translocase protein TatA	tatA		4	4	4	36.8	36.8	36.8	7.6609	0	134.61	15801000000	25.6649	29.7825	29.348	28.3859	31.6976	31.1681
1.06123	2.14244	C7H3A5	ABC transporter, ATP-binding protein	FAEPRAA2165_00763		12	12	12	19.6	19.6	19.6	116.18	0	76.894	1231500000	22.7668	23.7889	25.8813	25.7986	26.527	26.5387
1.39052	2.13761	C7H3P9	ABC transporter, ATP-binding protein	FAEPRAA2165_00909		7	7	7	42.8	42.8	42.8	25.498	0	43.01	707410000	23.5988	22.2231	23.9517	24.566	26.2486	25.3718
1.26765	2.13327	C7H8E8	Sec-independent protein translocase protein TatC	tatC		3	3	3	7.1	7.1	7.1	29.953	0	2.9724	272110000	22.3074	23.8369	23.1361	23.9503	26.1143	25.6156
1.20189	2.10265	C7H1Z8	Glutamyl-Q tRNA(Asp) synthetase	gluQ		1	1	1	7.3	7.3	7.3	34.69	0	7.89	105960000	21.4051	23.5264	22.1413	24.3489	23.5892	25.4427
1.48959	2.09816	C7H7P8	GTPase Era	era		6	6	6	23.2	23.2	23.2	34.09	0	18.295	544390000	22.2481	23.0027	22.9732	23.6334	25.3892	25.4959
1.26431	2.08277	C7H752	Lipid kinase, YegS/Rv2252/BmrU family	FAEPRAA2165_02135		1	1	1	4	4	4	37.471	0	11.371	131470000	21.7793	23.769	22.4423	23.754	25.4089	25.0761
0.94452	2.07754	C7H606	Polyamine aminopropyltransferase	speE		8	8	8	37.2	37.2	37.2	33.246	0	48.026	2324700000	23.736	26.7828	25.8447	27.8765	26.552	28.1677
1.9318	2.06118	C7H1E2	HTH_16 domain-containing protein	FAEPRAA2165_00080		6	6	6	68.4	68.4	68.4	8.761	0	17.791	4497600000	26.9484	26.2341	27.4409	28.6642	28.5863	29.5563
1.48423	2.03727	C7H683	4Fe-4S binding domain protein	FAEPRAA2165_01810		4	4	4	12.6	12.6	12.6	46.295	0	16.253	497890000	23.4202	23.5139	25.3727	26.1573	26.1518	26.1094
1.66982	2.03699	C7H191	FAD dependent oxidoreductase	FAEPRAA2165_00029		6	6	6	19.4	19.4	19.4	51.946	0	18.38	1513500000	25.726	24.0258	24.9926	27.4046	26.5178	26.933
0.28942	1.98517	C7H2J7	Uncharacterized protein	FAEPRAA2165_00495		2	2	2	18.4	18.4	18.4	11.889	0	6.5707	5605200000	22.0714	30.216	29.8413	29.8227	27.8047	30.4569
2.26891	1.96373	C7H1X2	Membrane protein insertase, YidC/Oxa1 family	FAEPRAA2165_00262		5	5	5	10.6	10.6	10.6	41.075	0	21.107	5098000000	26.9727	26.5377	26.1946	28.0192	28.6004	28.9765
0.779946	1.96351	C7H7X5	tRNA-2-methylthio-N(6)-dimethylallyladenosine synthase	miaB		13	13	13	40.9	40.9	40.9	51.694	0	29.91	1837100000	26.1235	22.8821	26.3615	26.5121	27.2438	27.5017
0.56272	1.95384	C7H5G1	Segregation and condensation protein B	scpB		1	1	1	12.5	12.5	12.5	19.221	0	5.3268	324410000	22.7799	24.4065	22.9367	22.4427	27.0498	26.4921
1.75937	1.95018	C7H6K8	Histidine triad domain protein	FAEPRAA2165_01941		5	5	5	64.5	64.5	64.5	12.026	0	32.904	1516600000	25.9267	25.4599	27.0277	28.1085	28.3916	27.7648
2.71312	1.94321	C7H5K2	Radical SAM domain protein	FAEPRAA2165_01573		13	13	13	39.5	39.5	39.5	54.821	0	100.99	9744900000	27.1443	27.7271	26.9393	29.3908	29.2852	28.9643
1.0525	1.8995	C7H9Q2	Uncharacterized protein	FAEPRAA2165_03055		1	1	1	9.1	9.1	9.1	18.222	0	32.316	133170000	22.4498	22.6244	22.8068	22.8843	25.0274	25.6679
3.03278	1.8854	C7H9U2	ABC transporter, ATP-binding protein	FAEPRAA2165_03096		18	18	18	66.3	66.3	66.3	41.572	0	211.59	73591000000	29.2931	29.4559	29.5702	31.6969	31.0158	31.2627
1.14213	1.8837	C7H1Q6	DNA (Cytosine-5-)-methyltransferase	FAEPRAA2165_00195		3	3	3	7.7	7.7	7.7	65.8	0	12.37	219500000	22.5349	23.2106	22.8737	26.2428	24.1992	23.8283
1.84193	1.88203	C7H7P6	PhoH family protein	FAEPRAA2165_02331		9	9	9	36.9	36.9	36.9	37.031	0	46.819	1748300000	24.4654	24.9715	25.4973	26.1989	27.3526	27.0288
1.81644	1.8814	C7H6B0	30S ribosomal protein S15	rpsO		6	6	6	58.3	58.3	58.3	9.7013	0	105.63	62390000000	29.7051	29.2532	29.7439	31.2578	30.8093	32.2793
1.01736	1.88122	C7H1S4	Ferrous iron transport protein B	feoB		7	7	7	15.8	15.8	15.8	85.039	0	37.149	1578600000	26.7689	25.5497	23.8719	27.1661	27.7012	26.9668
0.581873	1.86985	C7H858	CTP synthase (Fragment)	pyrG		2	2	2	63.4	63.4	63.4	8.7109	0	20.014	536840000	25.3669	22.057	26.9014	26.4489	26.727	26.7589
2.36437	1.83638	C7H905	Ribonuclease Y	rny		14	14	14	36.5	36.5	36.5	58.373	0	127.71	9323100000	26.3099	26.9507	27.0989	28.2544	28.6647	28.9495
1.02953	1.83103	C7H8F4	Acetyltransferase, GNAT family	FAEPRAA2165_02594		3	3	3	29.4	29.4	29.4	18.524	0	21.328	1416700000	23.4716	25.4446	25.738	26.7783	25.9294	27.4395
2.32994	1.82138	C7H941	30S ribosomal protein S17	rpsQ		7	7	7	49.4	49.4	49.4	9.9937	0	41.042	28651000000	28.5658	28.7455	29.0447	30.0893	30.6489	31.082
0.523483	1.8177	C7H7C2	Phosphatidylglycerol--prolipoprotein diacylglyceryl transferase	lgt		2	2	2	10.2	10.2	10.2	38.928	0	9.4107	325140000	22.41	21.9851	25.7352	26.1679	23.2713	26.1441
0.848293	1.79423	C7H673	ATP synthase gamma chain	atpG		4	4	4	21.2	21.2	21.2	33.293	0	8.1016	326640000	22.9559	23.256	22.2882	22.7482	25.5897	25.545
2.63319	1.79181	C7H5B8	60 kDa chaperonin	groL		36	36	36	78.4	78.4	78.4	57.509	0	323.31	126380000000	29.896	29.6632	29.6045	31.0357	31.6608	31.8427
1.43143	1.78646	C7H8F5	Nitroreductase family protein	FAEPRAA2165_02595		5	5	5	62.4	62.4	62.4	18.756	0	41.488	1275900000	24.6662	24.6107	26.3335	27.1588	26.7287	27.0823
1.36204	1.78088	C7H1S0	L-serine dehydratase	sdaAB		5	5	5	34.4	34.4	34.4	23.861	0	28.342	1438800000	26.4258	24.5409	24.808	27.1198	27.2715	26.726
1.64055	1.77899	C7H4S1	Bifunctional protein FolD	folD		5	5	5	22.4	22.4	22.4	29.81	0	24.74	781620000	25.5721	24.0282	24.6852	26.9601	26.2781	26.3842
0.39854	1.77832	C7H754	TSCPD domain-containing protein	FAEPRAA2165_02137		2	2	2	32	32	32	10.494	0	19.023	4610000000	23.688	28.6317	29.5802	28.1547	29.7352	29.3448
2.64971	1.76219	C7H926	Translation initiation factor IF-1	infA		3	3	3	26.9	26.9	26.9	14.745	0	16.536	6729000000	27.8599	27.3438	27.2184	28.9359	29.4815	29.2912
3.17461	1.75877	C7H672	ATP synthase subunit beta	atpD		27	27	26	87.7	87.7	85.3	50.565	0	323.01	25030000000	28.087	28.2534	28.691	30.0709	30.0594	30.1774
0.758104	1.7373	C7H8K3	Alanine--tRNA ligase	FAEPRAA2165_02645		7	7	7	25.4	25.4	25.4	41.669	0	35.893	1030900000	24.9693	26.4582	23.0522	25.8537	26.7261	27.1118
0.920376	1.73486	C7H3B7	Putative ribonuclease M5	FAEPRAA2165_00776		1	1	1	8.3	8.3	8.3	22.526	0	8.9459	64460000	22.1356	20.6483	23.2447	23.4716	23.1239	24.6375
1.00926	1.73129	C7H179	Shikimate kinase	aroK		1	1	1	2.6	2.6	2.6	45.784	0	4.2233	155750000	22.5169	23.3693	23.4859	23.3658	25.5955	25.6047
2.60108	1.73	C7H1Q5	Type III restriction enzyme, res subunit	FAEPRAA2165_00194		6	6	6	9.4	9.4	9.4	98.829	0	29.243	675750000	24.5455	24.8477	24.1171	26.1818	26.0142	26.5042
0.916277	1.727	C7H232	DNA-binding protein HU	hup		4	4	4	41.7	41.7	41.7	11.406	0	58.297	3387200000	27.9827	27.6431	25.2944	28.4075	29.1883	28.5054
2.75429	1.72378	C7H627	Methionine--tRNA ligase	metG		25	25	25	47.7	47.7	47.7	75.001	0	214.24	14638000000	27.1962	27.0723	27.5179	28.699	28.9119	29.3468
3.3648	1.71711	C7HAW3	Chaperone protein ClpB	clpB		36	36	36	50.5	50.5	50.5	98.344	0	323.31	36181000000	27.5346	27.2991	27.2882	29.2776	28.8197	29.176
2.03173	1.7169	C7H544	dTTP/UTP pyrophosphatase	maf		1	1	1	10.9	10.9	10.9	20.226	0	2.5684	68044000	22.4088	23.2448	22.2491	24.088	24.2335	24.732
2.58822	1.71001	C7H508	ABC transporter, permease protein	FAEPRAA2165_01378		4	4	4	17.7	17.7	17.7	35.072	0	29.986	4235300000	26.6432	26.9554	26.6334	28.4293	28.0646	28.8681
1.88457	1.69233	C7H5E0	Ribonuclease R	rnr		20	20	20	43.3	43.3	43.3	78.575	0	102.82	3249200000	25.7332	24.5676	25.1681	26.5232	26.7787	27.2439
1.83094	1.67883	C7H8J4	Ribulose-phosphate 3-epimerase	rpe		5	5	5	50	50	50	23.157	0	62.072	3788200000	25.5804	26.6095	26.1666	27.9376	27.2587	28.1966
3.03074	1.62837	C7H931	50S ribosomal protein L15	rplO		3	3	3	41.1	41.1	41.1	15.045	0	23.723	12328000000	28.5003	28.9388	28.5363	30.2351	30.1074	30.5179
2.42766	1.62745	C7H939	50S ribosomal protein L24	rplX		2	2	2	21.2	21.2	21.2	11.209	0	12.668	42119000000	30.9219	30.8604	30.181	32.5129	32.0824	32.2504
0.895405	1.61932	C7H6T9;C7H6Q8	ABC transporter, ATP-binding protein	FAEPRAA2165_02035		2	2	2	9.4	9.4	9.4	35.604	0	2.7451	173320000	22.2219	24.2577	22.579	23.5491	25.4306	24.9369
2.03695	1.61394	C7H2V8	30S ribosomal protein S9	rpsI		6	6	6	42.4	42.4	42.4	14.836	0	71.189	41765000000	29.4693	29.7103	30.4047	31.1801	31.3998	31.8461
1.55713	1.6134	C7H8Z7	Holliday junction ATP-dependent DNA helicase RuvA	ruvA		3	3	3	17.8	17.8	17.8	20.61	0	11.367	429380000	23.771	23.275	24.8623	25.5677	25.4387	25.742
1.33386	1.60186	C7H5G4	Pseudouridine synthase	FAEPRAA2165_01535		14	14	14	51.4	51.4	51.4	32.417	0	50.27	3714200000	27.303	26.5653	25.7354	27.4715	28.4463	28.4916
2.17125	1.58767	C7H8D3	Histidine kinase	FAEPRAA2165_02573		2	2	2	5.6	5.6	5.6	56.429	0	6.4321	112830000	23.1761	23.4533	22.6766	24.4565	25.1051	24.5074
3.25689	1.58374	C7H1Z0	TrkA N-terminal domain protein	FAEPRAA2165_00283		6	6	6	65.7	65.7	65.7	15.1	0	65.775	3532200000	26.5105	26.3399	26.4855	28.1167	28.231	27.7394
2.09343	1.56933	C7H383	Peptide chain release factor 2	prfB		8	8	8	26.5	26.5	26.5	41.985	0	37.492	3470500000	25.8772	26.5624	25.8415	27.4825	27.4088	28.0977
1.72004	1.56105	C7H694	DNA topoisomerase (ATP-hydrolyzing)	FAEPRAA2165_01826		9	9	9	16.7	16.7	16.7	83.579	0	19.034	1180000000	25.4416	24.9723	24.661	27.2136	26.0365	26.5079
0.675876	1.53763	C7HAD4	Uncharacterized protein	FAEPRAA2165_03289		3	3	3	13.5	13.5	13.5	34.521	0	37.04	203260000	21.7046	23.0492	25.1245	25.151	24.2738	25.0664
0.915573	1.53544	C7H5L7	FAD binding domain in molybdopterin dehydrogenase	FAEPRAA2165_01587		2	2	2	8.6	8.6	8.6	30.108	0	5.6651	575890000	25.8412	24.0571	23.5868	25.3377	26.1212	26.6326
2.54959	1.52895	C7H2X7	UDP-N-acetylglucosamine--N-acetylmuramyl-(pentapeptide) pyrophosphoryl-undecaprenol N-acetylglucosamine transferase	murG		14	14	14	52.3	52.3	52.3	40.152	0	89.716	6567400000	26.5268	26.3888	27.0067	28.4257	28.1393	27.9441
0.748182	1.52796	C7H1D0	Uncharacterized protein	FAEPRAA2165_00068		7	7	7	32.5	32.5	32.5	33.879	0	35.619	1572000000	25.7783	25.5155	24.5641	28.3262	26.7753	25.3402
2.34431	1.51379	C7H3Z7	50S ribosomal protein L1	rplA		8	8	8	46.1	46.1	46.1	24.095	0	143.41	81486000000	29.9178	30.6955	30.6401	32.006	31.7709	32.018
1.30647	1.50652	C7H4D6	DNA polymerase III subunit gamma/tau	dnaX		8	8	8	23.7	23.7	23.7	68.131	0	16.363	633410000	24.4497	24.1996	25.8833	26.3937	26.1084	26.55
1.99053	1.49764	C7H697	Glycine--tRNA ligase	FAEPRAA2165_01829		16	16	16	73.5	73.5	73.5	32.002	0	111.1	25715000000	28.2832	28.6745	29.3169	30.1526	30.1049	30.5101
2.14369	1.49521	C7H5E5	4Fe-4S binding domain protein	FAEPRAA2165_01515		3	3	3	14.1	14.1	14.1	42.209	0	5.3697	201260000	23.3975	23.3114	23.1751	24.3926	24.6265	25.3505
2.13869	1.47562	C7H9S5	Uncharacterized protein	FAEPRAA2165_03079		4	4	4	14.7	14.7	14.7	66.984	0	23.781	291010000	23.4394	22.8597	22.8706	24.3796	24.9683	24.2487
0.586595	1.47524	C7H3E1	Uncharacterized protein	FAEPRAA2165_00800		7	7	7	32.7	32.7	32.7	30.019	0	9.9624	596960000	22.3499	24.3618	24.0654	23.2197	26.1904	25.7927
2.10763	1.47327	C7H8D9	Pyridoxal phosphate homeostasis protein	FAEPRAA2165_02579		7	7	7	49.4	49.4	49.4	25.814	0	31.826	2554400000	26.0468	26.1552	26.6235	27.6779	27.3727	28.1947
1.9026	1.47262	C7HA13	Peptidyl-prolyl cis-trans isomerase	FAEPRAA2165_03168		4	4	4	38.4	38.4	38.4	31.577	0	33.026	1705800000	25.2193	25.9273	26.1785	26.944	27.5815	27.2174
2.70055	1.4366	C7H5W4	Formate--tetrahydrofolate ligase	fhs		17	17	17	48.3	48.3	48.3	62.242	0	179.81	21012000000	27.7885	27.8448	28.202	29.2968	29.1704	29.6779
3.63703	1.42292	C7H921	DNA-directed RNA polymerase subunit alpha	rpoA		21	21	21	71.4	71.4	71.4	36.826	0	229.31	109660000000	30.2655	30.5582	30.1943	31.7806	31.7214	31.7847
1.54808	1.42278	C7H8L1	Oxidoreductase, short chain dehydrogenase/reductase family protein	FAEPRAA2165_02653		2	2	2	14.6	14.6	14.6	29.547	0	4.776	190760000	23.4866	23.855	23.9885	25.0016	24.6344	25.9625
0.638871	1.41568	C7H5M3	Selenium metabolism protein YedF	yedF		1	1	1	6	6	6	23.295	0	6.6091	56144000	20.9016	22.07	23.9996	23.8959	22.9317	24.3906
1.9295	1.40859	C7H935	50S ribosomal protein L6	rplF		8	8	8	71	71	71	19.829	0	91.873	151460000000	31.7958	31.0769	30.8015	32.7193	32.3917	32.789
1.22322	1.40109	C7H5F7	50S ribosomal protein L28	rpmB		1	1	1	11.3	11.3	11.3	6.9382	0.00085543	2.2663	614530000	24.1976	25.237	25.9618	26.2029	26.6759	26.7209
0.97249	1.39525	C7H242	Serine acetyltransferase	cysE		3	3	3	13	13	13	24.503	0	4.5281	174550000	23.1326	22.5116	23.0393	23.1226	25.3442	24.4024
1.18597	1.39374	C7H4L8	Phosphoesterase	FAEPRAA2165_01233		1	1	1	15.4	15.4	15.4	20.636	0.0098336	0.38902	9261000	22.6412	21.5808	22.9216	23.3828	23.423	24.519
1.91644	1.37006	C7H947	50S ribosomal protein L2	rplB		12	12	12	56.2	56.2	56.2	29.924	0	154.77	105010000000	31.4864	31.3309	30.5383	32.6766	32.5042	32.285
2.09375	1.35963	C7H167	Peptide chain release factor 3	prfC		21	21	21	57.7	57.7	57.7	60.097	0	141.3	5335200000	26.4573	26.569	25.9725	28.1085	27.5152	27.4541
1.16639	1.35662	C7HAU9	Transcriptional regulator, Rrf2 family	FAEPRAA2165_03461		4	4	4	52.4	52.4	52.4	15.908	0	7.5128	173260000	23.4454	23.1525	22.7029	23.5989	24.4328	25.339
3.29195	1.3472	C7H929	Adenylate kinase	adk		11	11	11	69.5	69.5	69.5	22.597	0	86.114	20585000000	28.3887	28.756	28.5604	30.0705	29.845	29.8312
0.855913	1.34655	C7H4K9	16S rRNA processing protein RimM (Fragment)	rimM		3	3	3	23.9	23.9	23.9	20.298	0	14.68	522200000	25.3252	23.6153	25.8179	26.8485	25.8605	26.089
0.59396	1.33588	C7H1K0	ATPase/histidine kinase/DNA gyrase B/HSP90 domain protein	FAEPRAA2165_00138		2	2	2	6.3	6.3	6.3	69.955	0.0076628	0.46248	804880000	23.9434	26.9117	26.5184	27.7909	27.1162	26.474
3.28528	1.32205	C7H7A0	Glutamate dehydrogenase	FAEPRAA2165_02184		22	22	22	60	60	60	48.82	0	244.72	43349000000	28.6516	28.6385	28.6727	29.8907	29.8082	30.2301
0.370624	1.31061	C7H1I7	Thioesterase family protein	FAEPRAA2165_00125		3	3	3	43	43	43	13.305	0	25.944	939990000	27.1874	22.752	26.9842	27.5568	26.4817	26.8169
0.790259	1.29081	C7H704	Hydrolase, alpha/beta domain protein	FAEPRAA2165_02087		7	7	7	52.6	52.6	52.6	28.794	0	26.372	449800000	23.9956	23.784	26.13	25.981	26.0402	25.7609
0.919952	1.28464	C7H1U7	Magnesium transporter MgtE	mgtE		8	8	8	28.9	28.9	28.9	58.605	0	84.305	1975000000	25.7979	25.578	26.6962	28.2199	27.4032	26.3029
0.596569	1.27919	C7H8H7	Uncharacterized protein	FAEPRAA2165_02617		3	3	3	9.3	9.3	9.3	41.623	0	6.7847	122500000	22.001	22.5116	23.6758	25.4598	23.949	22.6171
2.14311	1.27873	C7H923	30S ribosomal protein S11	rpsK		4	4	4	26.5	26.5	26.5	14.511	0	35.419	44236000000	30.5707	30.8766	31.4184	32.1453	32.2383	32.3183
2.1295	1.26979	C7H319	Uncharacterized protein	FAEPRAA2165_00667		5	5	5	20.6	20.6	20.6	40.208	0	55.741	2566500000	26.037	26.4528	26.652	27.3199	27.7055	27.9257
0.956956	1.26922	C7H1C9	Sigma-70 region 2	FAEPRAA2165_00067		2	2	2	14.5	14.5	14.5	21.744	0	11.577	425900000	23.2014	24.827	24.9764	25.8915	25.8146	25.1064
1.15873	1.26659	C7HAP7	DNA helicase	FAEPRAA2165_03363		9	9	9	21.9	21.9	21.9	65.623	0	36.159	904420000	24.629	25.426	23.9097	25.5244	26.4347	25.8053
2.97775	1.26458	C7H8K5	tRNA (guanine-N(7)-)-methyltransferase	trmB		13	13	13	69.6	69.6	69.6	28.722	0	116.36	7886800000	27.3361	27.3749	27.1337	28.2901	28.6512	28.6971
0.454885	1.26027	C7H9N0	Uncharacterized protein	FAEPRAA2165_03032		3	3	3	12.3	12.3	12.3	23.059	0	16.218	396460000	22.1804	25.643	25.8034	25.4688	25.8958	26.0429
1.78558	1.25923	C7HA29	PC4 domain-containing protein	FAEPRAA2165_03184		3	3	3	49.3	49.3	49.3	8.3845	0	16.814	2655800000	27.1452	26.4559	26.5186	28.1004	27.5227	28.2743
1.46032	1.25532	C7H9I4	Ion-translocating oxidoreductase complex subunit D	rnfD		1	1	1	3.1	3.1	3.1	33.714	0	6.984	2618700000	26.3083	27.0795	27.4448	27.7812	28.3099	28.5074
1.54044	1.25345	C7H4C0	ATP-dependent zinc metalloprotease FtsH	ftsH		11	11	11	28.6	28.6	28.6	66.627	0	71.168	2353600000	25.3721	25.9786	26.3114	26.7603	27.6258	27.0364
1.63048	1.24205	C7H5Z3	GTPase Der	der		6	6	6	16.8	16.8	16.8	49.46	0	51.912	4138200000	27.5235	26.5951	26.7486	28.4672	27.8153	28.3109
2.70832	1.23684	C7H4J6	ABC transporter, permease protein	FAEPRAA2165_01211		1	1	1	7	7	7	38.109	0	14.283	85143000	23.0641	23.3144	22.8961	24.0865	24.449	24.4496
2.54975	1.23593	C7H329	RNA polymerase sigma factor SigA	sigA		14	14	14	36.7	36.7	36.7	51.544	0	149.57	20379000000	28.2939	28.4835	28.8457	29.6922	29.6676	29.9712
0.679863	1.22892	C7H9E3	RNA polymerase sigma factor, sigma-70 family	FAEPRAA2165_02944		1	1	1	2.6	2.6	2.6	31.668	0.0016779	1.835	102130000	23.5136	23.3471	23.6422	26.2133	23.3947	24.5816
2.88586	1.22387	C7H949	50S ribosomal protein L4	rplD		16	16	16	72	72	72	22.258	0	268.75	91738000000	30.8068	30.4372	30.3992	31.6186	31.8843	31.8118
2.28975	1.20518	C7HAV6	Iron dependent repressor DNA binding domain protein	FAEPRAA2165_03468		5	5	5	27	27	27	19.885	0	55.809	3091000000	26.4158	26.7878	27.0827	27.876	28.1651	27.8608
1.74596	1.20379	C7H250	S-adenosylmethionine synthase	metK		13	13	13	35.8	35.8	35.8	43.802	0	115.53	7852800000	27.6516	27.3255	27.8412	28.3067	28.8827	29.2402
1.67503	1.19102	C7H946	30S ribosomal protein S19	rpsS		7	7	7	60.2	60.2	60.2	9.7462	0	78.417	81895000000	31.6181	30.6666	30.7433	32.0675	32.1221	32.4115
1.65819	1.18659	C7H813	Bacterial sugar transferase (Fragment)	FAEPRAA2165_02448		1	1	1	18.6	18.6	18.6	14.594	0	2.6212	121500000	23.6075	23.0972	22.5979	24.3438	24.011	24.5075
2.90348	1.18441	C7H8G5	Chaperone protein DnaK	dnaK		37	37	37	72.2	72.2	72.2	65.238	0	323.31	107490000000	30.1552	29.9835	30.045	30.9939	31.2785	31.4646
1.48798	1.18139	C7H3Z4	50S ribosomal protein L7/L12	rplL		6	6	6	40.3	40.3	40.3	12.826	0	20.115	94755000000	32.2937	31.4699	31.0922	32.9843	32.7602	32.6556
1.40979	1.17671	C7H846	Uncharacterized protein	FAEPRAA2165_02481		4	4	4	16.1	16.1	16.1	33.47	0	9.6802	277780000	24.3243	24.1807	23.275	25.0112	25.5009	24.798
0.831747	1.17028	C7H4F1	Glycosyl hydrolase, family 1	FAEPRAA2165_01165		3	3	3	8.4	8.4	8.4	55.039	0	13.454	210270000	24.324	23.4562	22.3491	23.9662	24.6262	25.0478
2.47812	1.16675	C7H6V6	Ricin-type beta-trefoil lectin domain protein	FAEPRAA2165_01972		7	7	7	34.5	34.5	34.5	27.072	0	77.075	20982000000	28.7016	28.9513	28.4461	29.6416	30.0293	29.9283
1.01234	1.16663	C7H616	Helicase associated domain protein	FAEPRAA2165_01742		11	11	11	13	13	13	104.03	0	29.749	1187700000	24.2767	25.674	25.8362	26.413	26.0599	26.8138
1.66038	1.16141	C7H7C1	50S ribosomal protein L21	rplU		8	8	8	61.3	61.3	61.3	11.633	0	45.265	67080000000	31.3706	31.1707	31.6561	32.8037	31.991	32.8869
1.42218	1.16122	C7H7W9	Cell division protein SepF	sepF		4	4	4	26.9	26.9	26.9	17.647	0	64.948	7810400000	27.1882	28.1328	28.0417	28.554	28.9343	29.3581
0.830898	1.15341	C7H213	Transcriptional regulator, LysR family	FAEPRAA2165_00305		2	2	2	13.1	13.1	13.1	35.692	0	5.7473	123170000	23.2123	23.5498	23.029	23.2351	25.3618	24.6545
0.703105	1.15176	C7H8C8	Uncharacterized protein	FAEPRAA2165_02568		2	2	2	7.4	7.4	7.4	44.486	0	2.7335	99149000	22.2298	23.109	24.5109	24.4581	25.016	23.8308
2.17925	1.15071	C7H674	ATP synthase subunit alpha	atpA		14	12	12	34.8	31.3	31.3	62.777	0	134.54	8019700000	27.3204	27.1398	26.847	27.9239	28.5169	28.3184
2.98806	1.13452	C7H5S5	30S ribosomal protein S2	rpsB		20	20	20	63	63	63	28.87	0	162.91	83652000000	30.785	30.4712	30.62	31.572	31.8126	31.8952
2.80486	1.13333	C7HAY5	Valine--tRNA ligase	valS		29	29	29	43.5	43.5	43.5	101.92	0	237.65	20889000000	27.7244	27.9237	28.047	28.8115	29.196	29.0877
0.746615	1.13035	C7H1T8	Ribosomal RNA small subunit methyltransferase I	rsmI		7	7	7	35.5	35.5	35.5	30.312	0	65.655	2829700000	25.5298	27.5624	27.4855	27.5963	28.1066	28.2658
1.88366	1.10057	C7H8L2	Ribose/Galactose Isomerase	FAEPRAA2165_02654		3	3	3	18.5	18.5	18.5	22.724	0	17.874	1514800000	26.2041	26.4905	26.6439	27.9896	27.3839	27.2666
0.797862	1.09578	C7H7Y8	Uncharacterized protein	FAEPRAA2165_02423		1	1	1	11	11	11	9.1941	0.0016892	2.0438	63303000	22.4601	22.448	23.0299	22.5427	24.203	24.4796
0.265769	1.08985	C7H9W2	Tat pathway signal sequence domain protein	FAEPRAA2165_03116		1	1	1	6	6	6	28.198	0	5.2662	241150000	21.1056	26.4118	24.5219	24.1508	25.9516	25.2064
1.83848	1.0854	C7H1Z7	M18 family aminopeptidase	FAEPRAA2165_00289		17	17	17	76.5	76.5	76.5	47.363	0	277.76	17541000000	27.7673	28.2075	28.6263	29.1878	29.2099	29.4596
0.670814	1.06957	C7H8B3	Polysaccharide biosynthesis protein	FAEPRAA2165_02553		2	2	2	3.8	3.8	3.8	55.25	0	6.5506	156340000	23.8788	23.0215	24.6948	25.3478	23.8665	25.5895
0.394718	1.06885	C7H5F4	AP endonuclease, family 2	FAEPRAA2165_01525		3	3	3	16.2	16.2	16.2	30.117	0	10.127	290740000	23.1877	24.0049	24.4415	25.6553	26.3657	22.8197
1.15368	1.063	C7H977	Uncharacterized protein	FAEPRAA2165_02874		8	8	8	33.3	33.3	33.3	25.307	0	73.326	6526700000	28.3231	27.2823	27.1219	28.5402	29.0495	28.3265
1.89988	1.04792	C7H938	50S ribosomal protein L5	rplE		15	15	15	62.6	62.6	62.6	20.215	0	150.79	107450000000	31.4234	30.9513	30.7317	32.3472	31.926	31.9771
1.91899	1.04225	C7H8W5	CobW/P47K family protein	FAEPRAA2165_02759		15	15	15	48.1	48.1	48.1	44.528	0	246.78	40985000000	29.0875	29.5373	29.8723	30.6096	30.3943	30.62
0.816938	1.04216	C7H2X1	Histidine kinase	FAEPRAA2165_00619		1	1	1	4.2	4.2	4.2	39.343	0	8.9628	39570000	23.2919	21.4691	22.5995	23.0685	23.4581	23.9603
1.49503	1.03386	C7H8L0	NTP_transf_3 domain-containing protein	FAEPRAA2165_02652		15	15	15	65.7	65.7	65.7	36.298	0	109.06	6445000000	26.8654	27.5318	27.7931	28.2212	28.3215	28.7491
1.40212	1.03294	C7H8U8;C7H7K7	DNA-binding helix-turn-helix protein	FAEPRAA2165_02740		8	8	7	41	41	36.8	30.253	0	42.951	2309700000	26.0583	26.3973	25.3171	26.8054	26.8564	27.2097
0.744552	1.03143	C7H2T7	Uncharacterized protein	FAEPRAA2165_00585		1	1	1	6.9	6.9	6.9	21.078	0	11.591	433580000	24.0849	25.8984	25.7857	26.5232	25.7975	26.5426
0.4855	1.02584	C7H877	Rhodanese-like protein	FAEPRAA2165_02512		2	2	2	22.4	22.4	22.4	11.765	0	3.2907	170480000	23.721	22.9925	24.6734	25.484	23.2673	25.7131
0.722242	1.02556	C7H693	DNA topoisomerase (ATP-hydrolyzing)	FAEPRAA2165_01825		7	7	7	16.9	16.9	16.9	75.401	0	9.6482	500930000	24.2961	24.3023	25.9285	26.549	25.3446	25.7099
0.641635	1.02074	C7H671	ATP synthase F1, epsilon subunit (Fragment)	atpC		1	1	1	26.7	26.7	26.7	12.87	0	6.458	136250000	23.3072	23.2159	24.471	25.1558	25.3943	23.5062
0.411801	1.01154	C7H4J7	ABC transporter, ATP-binding protein	FAEPRAA2165_01212		5	5	5	23.2	23.2	23.2	39.222	0	16.318	751240000	22.516	25.5807	25.5617	25.1728	25.5525	25.9675
2.46188	0.996518	C7H1N3	Argininosuccinate synthase	argG		13	13	13	39.2	39.2	39.2	45.465	0	106.58	17294000000	28.2451	28.3144	28.5588	29.3523	29.6019	29.1536
1.43744	0.996022	C7H771	CBS domain protein	FAEPRAA2165_02154		2	2	2	14.8	14.8	14.8	17.508	0.0024938	1.4924	49792000	22.8805	22.8992	22.3295	23.2958	24.1917	23.6099
0.533943	0.994886	C7H2A3	DNA-binding helix-turn-helix protein	FAEPRAA2165_00398		4	3	3	21.4	17.3	17.3	30.137	0	15.275	411910000	23.195	24.9025	25.4374	25.3918	24.7624	26.3654
1.06325	0.989518	C7H948	50S ribosomal protein L23	rplW		5	5	5	55.1	55.1	55.1	10.733	0	111.82	63673000000	31.3376	31.1446	30.1598	32.3435	31.7159	31.5511
1.11997	0.981155	C7H208	Uncharacterized protein	FAEPRAA2165_00300		6	6	6	8.6	8.6	8.6	124.21	0	27.836	843570000	24.4353	25.0903	25.1549	25.6821	25.4026	26.5391
2.21491	0.976186	C7H3C9	Elongation factor G	fusA		45	45	45	80.1	80.1	80.1	77.411	0	323.31	343390000000	31.3652	30.9935	30.7524	31.9654	31.9674	32.1068
0.643788	0.975292	C7H1F7	Transcriptional regulator, AraC family	FAEPRAA2165_00095		2	2	2	25.3	25.3	25.3	17.236	0	62.852	998040000	25.2944	25.8055	26.4887	27.9842	26.0206	26.5096
0.706312	0.973129	C7H1M9	N-acetyl-gamma-glutamyl-phosphate reductase	argC		3	3	3	12.5	12.5	12.5	33.288	0	11.638	176460000	23.6	23.4309	24.0966	25.4778	23.5152	25.0539
1.58045	0.970242	C7H9Z5	Ribonuclease 3	rnc		4	4	4	27.2	27.2	27.2	25.207	0	31.462	498520000	24.7788	24.7507	25.5078	25.7233	26.0506	26.1742
0.443258	0.968859	C7HAP8	DNA helicase	FAEPRAA2165_03364		3	3	3	17	17	17	33.679	0	6.8285	264110000	22.1123	23.9522	24.6875	23.474	25.1987	24.9858
0.383259	0.966459	C7H6L6	Mg chelatase-like protein	FAEPRAA2165_01949		4	4	4	9.4	9.4	9.4	54.242	0	3.1323	111710000	20.7423	23.8119	24.0102	23.665	23.8887	23.9099
0.634616	0.965185	C7HA05	DNA helicase	FAEPRAA2165_03160		3	3	3	4.9	4.9	4.9	122.45	0	9.2337	51099000	22.4997	22.1442	23.1594	22.3844	24.4687	23.8458
1.78821	0.963116	C7H8Z3	Energy-coupling factor transporter ATP-binding protein EcfA	ecfA		10	10	10	46.1	46.1	46.1	33.747	0	80.566	4077700000	26.7757	27.0656	26.9995	27.4648	28.0762	28.1891
0.204624	0.960479	C7H902	Glyoxalase family protein	FAEPRAA2165_02799		3	3	3	30	30	30	17.314	0	8.7488	1266300000	27.7969	28.0784	22.7866	28.2683	26.3086	26.9665
0.644871	0.959317	C7H990	Uncharacterized protein	FAEPRAA2165_02887		1	1	1	8.1	8.1	8.1	19.333	0	8.5491	133820000	23.6775	23.2353	24.5788	23.7252	25.5101	25.1343
0.396101	0.955601	C7H6M5	Uncharacterized protein	FAEPRAA2165_01958		2	2	2	12.2	12.2	12.2	19.244	0	11.871	216170000	22.9533	24.3012	23.2881	22.6082	25.2366	25.5646
1.24656	0.95314	C7H536	Nodulation efficiency protein D	FAEPRAA2165_01406		4	4	4	31.5	31.5	31.5	16.034	0	32.517	3586100000	26.8872	27.9917	27.7836	28.2716	28.6471	28.6031
1.13724	0.952386	C7H625	Hydrolase, TatD family	FAEPRAA2165_01751		1	1	1	6.2	6.2	6.2	29.872	0	2.7718	47732000	22.6197	23.0786	22.3252	22.9754	24.0064	23.8987
2.34408	0.950055	C7H1P3	Putative esterase	FAEPRAA2165_00182		3	3	3	14.8	14.8	14.8	29.408	0	6.8771	164830000	23.6504	23.8566	23.6154	24.3661	24.7698	24.8368
1.25046	0.943873	C7H8G6	Protein GrpE	grpE		3	3	3	21.6	21.6	21.6	21.176	0	17.21	1899500000	26.3112	26.8067	27.4405	27.5366	27.8523	28.0011
1.17661	0.942348	C7H944	30S ribosomal protein S3	rpsC		12	12	12	49.6	49.6	49.6	25.82	0	126.39	100280000000	32.1831	30.9746	31.2614	32.2408	32.5648	32.4404
2.31428	0.940479	C7H1Y5	Uncharacterized protein	FAEPRAA2165_00277		8	8	8	70.3	70.3	70.3	23.706	0	127.64	5899300000	27.4121	27.3262	27.7757	28.3027	28.6217	28.411
1.86552	0.93852	C7H3Z5	50S ribosomal protein L10	rplJ		9	9	9	66.7	66.7	66.7	18.294	0	88.167	59882000000	30.9328	30.646	30.7032	31.9836	31.3007	31.8132
1.84477	0.931723	C7H861	zf-trcl domain-containing protein	FAEPRAA2165_02496		5	5	5	54.7	54.7	54.7	10.817	0	64.722	87875000000	31.513	31.8393	31.5998	32.6837	32.1924	32.8712
3.75921	0.928233	C7H3D5	DNA-directed RNA polymerase	FAEPRAA2165_00794		14	14	14	60.6	60.6	60.6	33.189	0	226.59	17854000000	28.3358	28.1535	28.3551	29.162	29.2238	29.2433
0.595997	0.921438	C7H930	Protein translocase subunit SecY	secY		4	4	4	9.7	9.7	9.7	47.079	0	6.343	929230000	26.9563	25.3664	24.9413	26.1103	27.2163	26.7016
1.98929	0.919936	C7H4K0	AMP-binding enzyme	FAEPRAA2165_01215		20	20	20	59.8	59.8	59.8	63.672	0	196.11	29203000000	28.3138	28.5434	28.4293	29.331	29.0289	29.6864
1.05174	0.919425	C7H951	30S ribosomal protein S10	rpsJ		7	7	7	61.2	61.2	61.2	11.601	0	57.13	67564000000	31.5994	31.132	30.2181	32.0266	31.8718	31.8094
1.344	0.918418	C7H920	50S ribosomal protein L17	rplQ		8	8	8	43.4	43.4	43.4	12.686	0	43.373	42029000000	29.7648	30.3141	30.866	31.2905	31.1769	31.2328
1.09339	0.912656	C7H341	SNF2 family N-terminal domain protein	FAEPRAA2165_00689		8	8	8	12.3	12.3	12.3	124.36	0	8.9544	271800000	23.2669	24.0783	24.4967	24.7757	25.1585	24.6456
1.13849	0.898459	C7H8D6	SGL domain-containing protein (Fragment)	FAEPRAA2165_02576		2	2	2	3.9	3.9	3.9	40.275	0.00085106	2.1475	33369000	23.999	23.2072	22.8979	24.0908	24.6143	24.0945
0.728847	0.894421	C7H5I7	Aluminum resistance protein	FAEPRAA2165_01558		12	12	12	39.8	39.8	39.8	45.63	0	51.504	1834600000	25.6053	26.9064	25.0591	26.9428	26.5165	26.7948
0.50266	0.888348	C7H6L1	Kinase, PfkB family	FAEPRAA2165_01944		1	1	1	4.5	4.5	4.5	33.489	0.00085616	2.2717	153370000	23.2646	23.5477	24.6145	24.9521	25.6813	23.4584
0.618314	0.887765	C7H5G6	Biotin-requiring enzyme	FAEPRAA2165_01537		3	3	3	47.6	47.6	47.6	12.181	0	11.874	7080600000	29.7399	28.9068	27.996	29.0136	30.3916	29.9008
2.04589	0.881946	C7H9C7	Urocanate reductase	FAEPRAA2165_02925		20	20	20	61.3	61.3	61.3	65.445	0	292.53	56111000000	29.7807	30.0479	29.5397	30.5652	30.5498	30.8992
0.324041	0.881521	C7H1Y1	CobQ/CobB/MinD/ParA nucleotide binding domain protein	FAEPRAA2165_00270		3	3	3	18	18	18	31.039	0	14.077	210980000	23.163	23.2539	24.3548	25.5244	22.3733	25.5186
0.778934	0.879845	C7HAU4	AAA domain-containing protein	FAEPRAA2165_03455		13	13	13	33.8	33.8	33.8	57.533	0	37.772	1844200000	24.9941	26.2633	26.103	25.9978	26.9853	27.0168
0.647009	0.866148	C7H7P7	Endoribonuclease YbeY	ybeY		6	6	6	62.6	62.6	62.6	18.292	0	61.933	6055600000	27.5569	28.0176	29.0816	28.3625	29.7538	29.1382
0.299021	0.861169	C7H4U0	Uncharacterized protein	FAEPRAA2165_01305		4	4	4	28.8	28.8	28.8	24.013	0	27.196	811440000	26.0077	26.6521	22.8969	26.1999	25.7417	26.1986
2.57194	0.861103	C7H526	Proline--tRNA ligase	proS		18	18	18	53	53	53	54.307	0	134.07	23752000000	28.3346	28.5297	28.6848	29.2876	29.3053	29.5395
1.35779	0.860421	C7H7Y5	ABC transporter transmembrane region (Fragment)	FAEPRAA2165_02420		8	8	8	24.1	24.1	24.1	55.094	0	77.558	2353700000	26.3875	26.2384	25.842	26.6108	26.9739	27.4645
1.7832	0.854261	C7H3A9	Chaperone protein HtpG	htpG		27	27	27	58.1	58.1	58.1	76.768	0	252.47	22233000000	28.44	28.256	27.8979	28.8428	29.3293	28.9846
0.206105	0.853605	C7H7U1	Multifunctional fusion protein	secF		2	2	2	1.4	1.4	1.4	83.662	0.00084602	2.0538	162890000	22.6963	21.8724	23.6483	20.5698	24.8888	25.3192
3.26023	0.847574	C7H7U6	Trigger factor	tig		25	25	25	61.4	61.4	61.4	48.829	0	323.31	88046000000	30.3829	30.2985	30.2103	31.0098	31.1991	31.2255
0.633711	0.847167	C7H3A3	Stage 0 sporulation protein A homolog	FAEPRAA2165_00762		2	2	2	13.2	13.2	13.2	28.74	0	4.4448	269530000	24.6378	23.3979	25.4423	25.1686	25.3454	25.5056
1.03758	0.843276	C7HAY7	Bifunctional protein FolC	folC		13	13	13	52.3	52.3	52.3	43.626	0	70.627	4317800000	26.644	26.8955	25.8397	26.9382	27.6674	27.3034
1.44858	0.84027	C7H943	50S ribosomal protein L16	rplP		5	5	5	59.6	59.6	59.6	16.33	0	92.785	37736000000	30.5897	31.1595	31.1699	31.9773	32.0271	31.4355
1.37525	0.840053	C7H793	Putative diaminopimelate decarboxylase (Fragment)	FAEPRAA2165_02177		13	13	13	48.7	48.7	48.7	51.583	0	142.31	13745000000	28.3346	28.3836	28.9413	29.0616	29.3402	29.7779
0.556599	0.832258	C7H917	Histidine kinase	FAEPRAA2165_02814		3	3	3	8	8	8	52.451	0	5.3559	82504000	23.6524	23.3332	22.2892	22.929	24.6806	24.1621
1.85539	0.829236	C7H924	30S ribosomal protein S13	rpsM		12	12	12	59.2	59.2	59.2	14.746	0	163.85	71247000000	31.4172	31.5015	31.4876	32.291	31.9608	32.6424
0.540575	0.826431	C7H613	TIM-barrel protein, nifR3 family	FAEPRAA2165_01739		2	2	2	7.6	7.6	7.6	36.219	0	2.6549	90908000	22.8862	22.9674	23.2931	22.5636	24.7049	24.3574
0.369242	0.824611	C7H4X7	Bacterial group 2 Ig-like protein	FAEPRAA2165_01347		5	5	5	12	12	12	50.943	0	10.21	1165900000	27.8679	25.2264	24.9287	26.7971	26.8736	26.8261
1.54119	0.82331	C7H873	Uridine kinase	udk		6	6	6	53.6	53.6	53.6	23.756	0	17.997	1725200000	25.7977	25.8727	26.4885	26.6682	26.904	27.0567
0.299103	0.823268	C7H9Z8	DNA topoisomerase 1	topA		10	10	10	21.6	21.6	21.6	77.513	0	51.21	1216500000	27.0293	25.0225	23.7062	25.0619	27.0022	26.1638
4.19389	0.816802	C7H1I0	Peptidase, M24 family	FAEPRAA2165_00118		20	20	20	51.2	51.2	51.2	67.655	0	212.29	32875000000	29.6318	29.6302	29.6229	30.3972	30.3993	30.5388
1.38087	0.815142	C7H922	30S ribosomal protein S4	rpsD		10	10	10	53	53	53	22.4	0	99.961	83152000000	31.7836	30.9771	31.18	32.3377	31.8866	32.1619
1.19737	0.813602	C7H5M0	Aldehyde oxidase and xanthine dehydrogenase, molybdopterin binding domain protein	FAEPRAA2165_01591		17	17	17	33.7	33.7	33.7	83.362	0	122.63	3017200000	25.7093	25.8301	26.6706	26.6944	26.9076	27.0487
0.333494	0.807745	C7H4Q2	Molybdopterin molybdenumtransferase	FAEPRAA2165_01267		2	2	2	22.6	22.6	22.6	15.137	0	10.177	275390000	23.8226	24.3046	24.5242	26.5763	23.2205	25.2779
1.192	0.803143	C7H2V9	50S ribosomal protein L13	rplM		9	9	9	73.9	73.9	73.9	15.591	0	75.371	52476000000	30.8545	30.2947	29.7613	31.0616	31.1047	31.1536
0.51546	0.801878	C7H4Q0	Molybdopterin-guanine dinucleotide biosynthesis protein B	mobB		4	4	4	23.3	23.3	23.3	18.711	0	21.067	899900000	25.9752	25.7869	24.9074	27.5254	25.549	26.0007
2.73918	0.801404	C7H244	Putative dipeptidase	FAEPRAA2165_00338		12	12	12	42	42	42	49.759	0	117.28	3513600000	26.1547	25.7803	25.9878	26.7647	26.8005	26.7618
0.746169	0.797917	C7H874	Fe-S iron-sulfur cluster assembly protein, NifU family	nifU		7	7	7	68.5	68.5	68.5	15.997	0	59.343	18053000000	29.9103	29.0429	28.2405	30.0371	29.8272	29.7231
0.649372	0.794158	C7HA03	Translation initiation factor IF-3	infC		9	9	9	49.7	49.7	49.7	20.172	0	84.218	18324000000	29.4627	28.7642	27.7055	29.7753	29.4909	29.0487
0.807661	0.793027	C7H4C1	Uncharacterized protein	FAEPRAA2165_01134		4	4	4	29.7	29.7	29.7	22.128	0	58.832	6043100000	27.6942	28.48	27.5268	28.4622	28.2435	29.3743
2.01852	0.792128	C7H4A2	Ribose-5-phosphate isomerase B	rpiB		4	4	4	47.3	47.3	47.3	15.739	0	49.303	4835700000	27.6661	27.4003	27.852	28.2154	28.5471	28.5324
0.870149	0.790402	C7H5W3	Uncharacterized protein	FAEPRAA2165_01687		4	4	4	51.6	51.6	51.6	10.839	0	60.05	5819400000	28.5176	27.6777	27.5276	29.2542	28.2807	28.5592
2.21814	0.786652	C7H8M1	Threonine--tRNA ligase	thrS		29	29	29	57.3	57.3	57.3	70.754	0	272.69	24786000000	28.6539	28.2367	28.6166	29.2584	29.1954	29.4133
1.98733	0.781989	C7H5S6	Elongation factor Ts	tsf		23	23	23	70	70	70	33.634	0	262.49	150920000000	31.5866	31.0795	31.1096	31.9451	32.0728	32.1038
1.1991	0.780033	C7H7N2	S-adenosylmethionine:tRNA ribosyltransferase-isomerase	queA		5	5	5	30.7	30.7	30.7	30.34	0	86.899	1136900000	25.3114	25.7784	26.1217	26.4991	26.1874	26.865
0.823844	0.777732	C7H5F2	Copper-exporting P-type ATPase	FAEPRAA2165_01523		2	2	2	4.7	4.7	4.7	89.653	0	6.6186	113160000	23.7086	23.9579	22.7986	23.7477	24.5347	24.5158
0.609346	0.776808	C7H6K5	Putative type VI secretion lipoprotein, VC_A0113 family	FAEPRAA2165_01938		6	6	6	29.5	29.5	29.5	25.572	0	52.422	4840900000	26.6487	27.5103	28.0985	27.6974	27.9329	28.9577
1.64927	0.775129	C7HA01	50S ribosomal protein L20	rplT		3	3	3	36.2	36.2	36.2	13.286	0	83.072	21697000000	30.1716	30.2424	30.0095	30.892	30.5776	31.2793
0.94586	0.768407	C7H5J6	Gamma-glutamyl phosphate reductase	proA		3	3	3	12.9	12.9	12.9	44.456	0	10.175	397700000	23.9909	24.0708	24.8736	24.6323	25.0929	25.5153
0.38179	0.76417	C7H6V0	tRNA (Uracil-5-)-methyltransferase	FAEPRAA2165_02046		3	3	3	14.7	14.7	14.7	28.027	0	8.7589	98555000	21.6902	23.2954	24.28	23.9068	24.4683	23.183
0.863692	0.762737	C7H950	50S ribosomal protein L3	rplC		13	13	13	60.5	60.5	60.5	22.044	0	200.58	182300000000	32.2787	31.5346	30.905	32.4637	32.1267	32.4161
1.16873	0.744418	C7H3T3	Trk system potassium uptake protein TrkA	trkA		6	6	6	23	23	23	49.816	0	14.413	362460000	24.2449	24.2961	25.0513	25.0116	25.5214	25.2926
0.370972	0.737977	C7H8H0	Flavoprotein family protein	FAEPRAA2165_02610		1	1	1	4.9	4.9	4.9	44.788	0	5.5342	93663000	23.6443	22.6422	24.4492	25.5843	23.4459	23.9194
0.218131	0.736792	C7H9K6	ABC transporter, ATP-binding protein	FAEPRAA2165_03008		5	5	5	14.1	14.1	14.1	64.038	0	22.032	839210000	27.2923	26.5291	23.1066	25.9459	26.8736	26.3188
1.32499	0.735394	C7H510	ABC transporter, ATP-binding protein	FAEPRAA2165_01380		9	9	9	32.2	32.2	32.2	38.939	0	58.352	3934800000	26.7881	27.4302	26.6312	27.5309	27.689	27.8358
1.18071	0.720043	C7H2L4	Asparagine--tRNA ligase	asnS		23	23	23	58.4	58.4	58.4	52.424	0	169.5	13644000000	27.7985	27.5649	27.1956	28.169	27.8872	28.663
0.67373	0.718849	C7H1G5	Tat pathway signal sequence domain protein	FAEPRAA2165_00103		7	7	7	36.8	36.8	36.8	18.051	0	51.949	11387000000	29.0101	27.5863	27.611	28.6775	28.6683	29.0182
0.676934	0.705861	C7H5U1	Lon protease	lon		19	19	19	37.6	37.6	37.6	90.612	0	81.294	2184300000	25.075	25.092	25.7796	26.0037	26.7452	25.3153
1.3783	0.701712	C7H1S6	UDP-glucose 4-epimerase	galE		8	8	8	40.1	40.1	40.1	39.957	0	88.022	3189400000	26.9882	26.4318	26.7604	27.6988	27.1026	27.4841
2.52449	0.699259	C7H6A5	Translation initiation factor IF-2	infB		34	34	34	60.7	60.7	60.7	90.332	0	323.31	37933000000	28.6661	28.4615	28.7148	29.2986	29.1899	29.4517
0.314813	0.690535	C7HA16	Uncharacterized protein	FAEPRAA2165_03171		2	2	2	15.8	15.8	15.8	22.805	0	14.639	2267700000	26.1043	27.5379	27.7789	27.5379	26.7403	29.2144
0.346304	0.690151	C7H209	Uncharacterized protein	FAEPRAA2165_00301		1	1	1	24.1	24.1	24.1	9.3975	0	21.197	63758000	24.2491	22.382	22.2759	24.0837	24.272	22.6219
0.539061	0.688978	C7H459	Tat pathway signal sequence domain protein	FAEPRAA2165_01072		4	4	4	14.3	14.3	14.3	42.703	0	55.903	1412700000	25.2583	26.6417	26.5669	27.4012	26.2241	26.9085
1.76091	0.688257	C7H936	30S ribosomal protein S8	rpsH		9	9	9	75	75	75	14.237	0	99.633	89664000000	31.5382	31.5797	31.1804	32.3024	32.1714	31.8892
2.22431	0.681881	C7H5Q1	ABC transporter, ATP-binding protein	FAEPRAA2165_01624		6	6	6	44.6	44.6	44.6	26.741	0	80.233	8740700000	28.6457	28.5496	28.6707	29.5352	29.1183	29.2582
1.05409	0.680459	C7H1N0	Argininosuccinate lyase	argH		13	13	13	38.2	38.2	38.2	51.572	0	67.414	1783200000	25.6837	25.1768	26.1754	26.5191	26.1925	26.3657
0.774857	0.6801	C7H4K5	Tat pathway signal sequence domain protein	FAEPRAA2165_01220		7	7	7	28	28	28	30.263	0	111.69	3626400000	27.543	27.5541	26.8539	28.259	28.3938	27.3386
0.944685	0.677245	C7H7U5	ATP-dependent Clp protease proteolytic subunit	clpP		9	9	9	54.5	54.5	54.5	21.757	0	104.86	20607000000	29.8708	29.0658	28.8404	30.0889	29.6969	30.0229
1.21629	0.675004	C7H3V1	Uncharacterized protein	FAEPRAA2165_00964		2	2	2	26.4	26.4	26.4	16.373	0	44.039	5406400000	28.8039	29.2552	28.7024	29.9873	29.3516	29.4477
1.33919	0.674926	C7H9B6	Cobalt chelatase (CbiK)	cbiK		15	15	15	52.3	52.3	52.3	43.664	0	162.49	45829000000	29.7612	30.1503	30.4461	30.9083	30.5396	30.9344
2.08312	0.674761	C7H6K7	Alanine--tRNA ligase	alaS		31	31	31	44.4	44.4	44.4	98.034	0	323.31	29376000000	28.8258	28.9505	28.901	29.3106	29.6292	29.7619
1.31111	0.665887	C7H8F0	Sec-independent protein translocase protein TatB homolog	FAEPRAA2165_02590		6	6	6	47.2	47.2	47.2	19.06	0	36.748	7313100000	29.0691	29.0894	28.7438	29.2165	29.7987	29.8848
0.985783	0.665879	C7H2Z2	Uncharacterized protein	FAEPRAA2165_00640		7	7	7	30.9	30.9	30.9	33.978	0	59.636	2957000000	26.8067	26.7636	27.2173	27.8032	27.0376	27.9445
0.265987	0.665035	C7H9H5	Serine-type D-Ala-D-Ala carboxypeptidase	FAEPRAA2165_02977		2	2	2	5.2	5.2	5.2	46.906	0	9.0057	153850000	23.3211	25.4139	22.1813	24.8667	24.2834	23.7613
1.07536	0.661498	C7H867	Uncharacterized protein	FAEPRAA2165_02502		1	1	1	8.9	8.9	8.9	24.165	0	2.7218	74512000	23.5191	23.2444	23.2487	24.483	23.5326	23.981
2.12512	0.659449	C7H9L4	Fructose-1,6-bisphosphate aldolase, class II	fba		17	17	17	85.7	85.7	85.7	30.397	0	243.9	104630000000	31.3615	30.9984	31.0259	31.8104	31.6721	31.8816
0.63704	0.659383	C7H3D0	30S ribosomal protein S7	rpsG		12	12	12	64.1	64.1	64.1	17.61	0	110.15	115380000000	32.2854	31.5196	30.8429	32.5889	32.175	31.8622
1.70966	0.653678	C7H7M5	Tyrosine--tRNA ligase	tyrS		14	14	14	51.9	51.9	51.9	45.346	0	105.67	5375200000	27.9311	27.575	27.7632	28.6038	28.4866	28.1399
0.136664	0.652516	C7HAC3	DNA binding domain, excisionase family	FAEPRAA2165_03278		1	1	1	12.5	12.5	12.5	11.652	0.0054816	0.65069	353790000	26.8839	23.349	22.8832	22.5669	26.3262	26.1805
0.36318	0.651328	C7H7Y3	Transcriptional regulator, MarR family	FAEPRAA2165_02418		1	1	1	14.5	14.5	14.5	18.584	0	7.0782	75965000	23.2593	23.8968	22.3402	22.8765	24.9237	23.65
0.440625	0.648088	C7H6N3	MazG nucleotide pyrophosphohydrolase domain protein	FAEPRAA2165_01966		2	2	2	26.5	26.5	26.5	13.466	0	3.1499	210260000	24.0918	23.5967	25.5618	25.4843	24.9916	24.7187
0.558621	0.647749	C7H7X4	Uncharacterized protein	FAEPRAA2165_02409		7	7	7	51.9	51.9	51.9	14.994	0	92.116	10741000000	29.0831	28.3176	28.083	28.8546	28.6096	29.9628
0.743876	0.646975	C7H5Q0	50S ribosomal protein L31	rpmE		2	2	2	51.5	51.5	51.5	7.5127	0	38.127	12871000000	29.8759	28.7765	28.965	30.1881	29.9041	29.4661
0.245691	0.637421	C7HAW4	Uncharacterized protein	FAEPRAA2165_03476		2	2	2	10.9	10.9	10.9	48.61	0	21.531	274930000	24.7164	25.0301	21.9694	25.1052	24.5498	23.9731
0.708443	0.637166	C7H3Z2	DNA-directed DNA polymerase	polA		19	19	19	35.4	35.4	35.4	95.237	0	101.85	2939900000	25.6484	26.6499	26.3576	26.2973	27.2165	27.0537
0.484286	0.633399	C7H4Q4	Uncharacterized protein	FAEPRAA2165_01269		5	5	5	21.6	21.6	21.6	33.602	0	63.097	1467200000	27.041	25.96	25.49	26.9254	26.1622	27.3037
0.469335	0.63223	C7H1G9	Putative PTS system, N-acetylglucosamine-specific IIBC component	FAEPRAA2165_00107		6	6	6	17.3	17.3	17.3	52.029	0	42.803	6418900000	29.063	27.3939	27.2477	28.4647	28.5653	28.5712
0.485679	0.623061	C7H7X2	DNA mismatch repair protein MutL	mutL		6	6	6	12.8	12.8	12.8	78.038	0	9.9084	468520000	23.631	24.898	25.2039	25.623	25.3142	24.6649
0.825916	0.622988	C7H9N4	O-acetylhomoserine aminocarboxypropyltransferase/cysteine synthase	FAEPRAA2165_03036		5	5	5	20	20	20	45.733	0	20.068	603400000	25.5096	24.6432	25.6999	25.7986	25.7603	26.1628
0.198476	0.615817	C7H5N3	L-threonylcarbamoyladenylate synthase (Fragment)	FAEPRAA2165_01604		6	6	6	31.1	31.1	31.1	32.097	0	14.744	602550000	23.8962	25.9236	26.7633	26.7234	24.4931	27.2141
0.668433	0.615405	C7H5V3	Cell envelope-like function transcriptional attenuator common domain protein (Fragment)	FAEPRAA2165_01677		5	5	5	23.9	23.9	23.9	44.457	0	35.971	727610000	25.7707	24.4959	25.5226	25.5813	26.0142	26.0399
0.220131	0.613497	C7H263	ABC transporter, permease protein	FAEPRAA2165_00357		1	1	1	8.9	8.9	8.9	27.732	0	5.4551	68967000	24.3376	24.1204	22.0411	25.2181	24.5689	22.5525
1.09048	0.607666	C7H4N3	DHH family protein	FAEPRAA2165_01248		2	2	2	5.1	5.1	5.1	64.032	0	11.433	78570000	23.696	23.1161	23.1471	24.079	23.5648	24.1384
0.352484	0.60513	C7H382	ABC transporter, ATP-binding protein (Fragment)	FAEPRAA2165_00741		4	4	4	9.3	9.3	9.3	55.993	0	5.3978	55669000	22.3312	23.3847	22.8292	22.1628	24.092	24.1057
0.741549	0.603348	C7H3S8	Phenylalanine--tRNA ligase alpha subunit	pheS		9	9	9	40	40	40	37.601	0	68.885	2492700000	26.8601	26.4934	26.8066	27.9384	26.7075	27.3241
0.390298	0.598159	C7H7V4	Signal peptidase I	lepB		3	3	3	20.2	20.2	20.2	20.193	0	9.3899	269140000	22.8537	24.7036	24.8445	24.8335	24.7879	24.5749
2.47048	0.586707	C7H4P6	Molybdenum cofactor synthesis domain protein	FAEPRAA2165_01261		12	12	12	58.1	58.1	58.1	33.748	0	84.327	11547000000	28.1563	28.1693	28.0124	28.8356	28.5597	28.7028
0.236561	0.583545	C7H2B9	ABC transporter, ATP-binding protein	FAEPRAA2165_00416		2	2	2	6.9	6.9	6.9	64.275	0	9.0627	177680000	24.0637	23.1712	24.9366	25.597	25.3287	22.9965
0.55147	0.577778	C7H5H4	Guanylate kinase	gmk		6	6	6	42.1	42.1	42.1	21.569	0	26.827	1416100000	26.3119	26.4468	27.3338	26.6477	27.7937	27.3843
1.25026	0.576651	C7H9H6	dTDP-4-dehydrorhamnose 3,5-epimerase	rfbC		8	8	8	62.2	62.2	62.2	21.387	0	159.36	27949000000	29.1913	29.5227	29.4342	29.5759	30.1213	30.181
0.264186	0.565835	C7H346	3-dehydroquinate dehydratase	aroD		2	2	2	20.6	20.6	20.6	26.781	0	6.2989	184510000	23.9998	24.6477	22.7749	23.0821	25.2135	24.8243
0.50224	0.562621	C7H824	Aspartate carbamoyltransferase regulatory chain	pyrI		5	5	5	53.8	53.8	53.8	16.178	0	111.71	19773000000	29.1302	30.5116	29.8581	30.397	29.9037	30.8871
1.46241	0.557409	C7H2Y5	Uncharacterized protein	FAEPRAA2165_00633		12	12	12	75.2	75.2	75.2	17.034	0	112.35	8449800000	28.3125	28.0344	27.9104	28.9028	28.4828	28.5439
1.16884	0.549621	C7H1Y4	Seryl-tRNA synthetase	serS		20	20	20	72.2	72.2	72.2	50.06	0	248.8	23623000000	29.1359	28.8536	29.2558	29.6672	29.2924	29.9345
1.56791	0.546524	C7HAW6	Glycosyltransferase, group 2 family protein	FAEPRAA2165_03478		13	13	13	25.6	25.6	25.6	91.83	0	65.967	4304800000	27.9217	27.8673	28.0413	28.2916	28.3901	28.7883
0.312616	0.529844	C7H976	Uncharacterized protein	FAEPRAA2165_02873		1	1	1	6.7	6.7	6.7	18.249	0	5.3787	85730000	23.2643	22.8133	23.1429	22.3432	24.6729	23.794
2.0366	0.529443	C7H5K4	Butyryl-CoA:acetate CoA-transferase	FAEPRAA2165_01575		18	18	18	60.3	60.3	60.3	48.928	0	214.04	17925000000	28.4954	28.4071	28.2529	29.0733	28.8971	28.7733
2.00153	0.528142	C7H5H9	Probable dual-specificity RNA methyltransferase RlmN	rlmN		7	7	7	32.4	32.4	32.4	38.379	0	47.117	1873300000	25.9505	26.1521	26.2926	26.752	26.6726	26.555
0.429765	0.526742	C7H5F1	Glycosyltransferase, group 1 family protein	FAEPRAA2165_01522		8	8	8	39.7	39.7	39.7	43.126	0	30.602	1897400000	25.9074	27.2598	26.0102	26.7656	26.5066	27.4854
0.841242	0.525525	C7H2M7	Uncharacterized protein	FAEPRAA2165_00525		1	1	1	9.5	9.5	9.5	19.354	0	8.7904	58312000	23.1911	23.4423	23.4475	23.8868	24.3657	23.405
0.776653	0.521947	C7H940	50S ribosomal protein L14	rplN		5	5	5	38.5	38.5	38.5	13.241	0	35.183	48336000000	31.5302	30.6024	30.6062	31.4866	31.4131	31.405
0.417122	0.51568	C7H330	Oxidoreductase, short chain dehydrogenase/reductase family protein	FAEPRAA2165_00678		2	2	2	10.8	10.8	10.8	30.808	0	19.525	478640000	26.2515	24.8391	24.6924	25.9961	25.4348	25.8992
0.196164	0.515594	C7H7R7	NAD-dependent DNA ligase adenylation domain protein	ligA		3	3	3	21.5	21.5	21.5	23.554	0	18.203	159660000	22.2193	25.65	23.7185	24.1482	24.2445	24.742
0.269989	0.514693	C7H6C6	Efflux transporter, RND family, MFP subunit	FAEPRAA2165_01858		2	2	2	4.9	4.9	4.9	59.086	0.00085763	2.3179	153320000	23.3557	24.8059	23.8273	24.8769	23.2793	25.3768
0.566282	0.513678	C7H2H4	Phosphoglycerate mutase family protein	FAEPRAA2165_00473		9	9	9	58	58	58	25.236	0	62.784	5823000000	28.6101	27.7735	27.5324	28.0221	28.7964	28.6385
0.987958	0.512108	C7H3Z8	50S ribosomal protein L11	rplK		9	9	9	63.1	63.1	63.1	14.843	0	102.85	89246000000	32.2967	32.1664	31.6891	32.8681	32.3397	32.4807
0.226297	0.50702	C7H3T7	Branched-chain amino acid ABC transporter, permease protein	FAEPRAA2165_00949		1	1	1	4.3	4.3	4.3	39.583	0	5.3448	71468000	22.8888	23.0369	24.8376	25.3049	23.6587	23.3208
0.208734	0.499734	C7H509	ABC transporter, permease protein	FAEPRAA2165_01379		3	3	3	10.5	10.5	10.5	35.613	0	44.933	1012100000	26.5013	26.0379	23.922	25.1499	26.0035	26.807
0.724257	0.497633	C7H5N6	M18 family aminopeptidase	FAEPRAA2165_01607		23	23	23	63.9	63.9	63.9	51.469	0	251.86	71941000000	30.6917	30.0574	29.7428	30.3753	30.8443	30.7652
1.58941	0.496735	C7H339	Renal dipeptidase family protein	FAEPRAA2165_00687		13	13	13	45.8	45.8	45.8	37.007	0	89.629	5096100000	26.9336	26.9267	26.8574	27.6464	27.1567	27.4049
0.349755	0.495519	C7H8P2	Peptidase family S51	FAEPRAA2165_02684		2	2	2	14.5	14.5	14.5	20.772	0	24.793	207600000	23.214	24.3425	25.0345	24.1848	24.9444	24.9484
0.443329	0.492811	C7H605	Agmatinase	speB		11	11	11	54.1	54.1	54.1	31.816	0	107.57	5605600000	28.0559	27.0136	27.4837	28.6991	27.43	27.9027
0.703324	0.492287	C7H543	Deoxyuridine 5-triphosphate nucleotidohydrolase	dut		4	4	4	62.5	62.5	62.5	15.814	0	36.471	1178400000	26.3075	25.7724	26.4304	26.2436	26.6439	27.0997
0.259245	0.491972	C7H3A2	ATPase/histidine kinase/DNA gyrase B/HSP90 domain protein	FAEPRAA2165_00761		5	5	5	29.7	29.7	29.7	31.11	0	34.489	1598800000	26.6217	26.1725	27.0971	26.702	28.5016	26.1636
0.712691	0.484629	C7H4K1	SGNH_hydro domain-containing protein	FAEPRAA2165_01216		9	9	9	42.9	42.9	42.9	37.192	0	61.99	3245200000	26.7432	27.1058	26.9644	26.8397	27.6762	27.7514
0.799602	0.475636	C7H8Y6	Glycosyltransferase, group 2 family protein	FAEPRAA2165_02782		11	11	11	41.8	41.8	41.8	39.033	0	76.036	15387000000	28.7667	28.2978	28.8362	28.6913	29.2185	29.4179
1.44726	0.473723	C7H3S7	Phenylalanine--tRNA ligase beta subunit	pheT		16	16	16	32.3	32.3	32.3	88.284	0	102.89	6884600000	27.0619	27.1822	27.3881	27.9206	27.5478	27.585
0.734888	0.473161	C7H6A4	Uncharacterized protein	FAEPRAA2165_01836		4	4	4	50.4	50.4	50.4	13.636	0	68.458	1371700000	26.2655	26.6006	26.3693	26.8316	27.3909	26.4324
0.418322	0.470423	C7H6N2	Uncharacterized protein	FAEPRAA2165_01965		7	7	7	60.8	60.8	60.8	16.182	0	86.733	19389000000	29.278	29.6719	30.6883	29.9191	30.4248	30.7055
0.804319	0.469069	C7H2W7	Phosphoglucosamine mutase	glmM		19	19	19	52.1	52.1	52.1	50.573	0	136.53	8759900000	27.0445	27.7214	27.8856	27.8727	28.0365	28.1494
0.9214	0.460575	C7HAX1	dTDP-glucose 4,6-dehydratase	rfbB		24	24	24	74.3	74.3	74.3	40.832	0	323.31	125160000000	31.8335	31.3692	31.1014	31.7331	32.0579	31.8948
0.285553	0.452785	C7H4R2	Cobalt transport protein	FAEPRAA2165_01277		1	1	1	5.8	5.8	5.8	31.719	0	5.3108	15371000	22.2425	22.2175	23.8135	22.4958	23.4756	23.6604
1.48336	0.452147	C7H8Z4	Energy-coupling factor transporter ATP-binding protein EcfA	ecfA		8	8	8	52.7	52.7	52.7	30.772	0	55.484	3407000000	26.7701	26.8415	26.4401	27.0261	27.2612	27.1208
0.13814	0.449394	C7H193	Aminotransferase, class I/II	FAEPRAA2165_00031		8	8	7	34.7	34.7	31.9	45.632	0	10.351	451420000	22.7416	26.4735	26.2026	25.4954	25.6576	25.6128
0.937074	0.444874	C7H8J6	Stage 0 sporulation protein A homolog	FAEPRAA2165_02638		15	15	15	75.9	75.9	75.9	26.561	0	208.36	28460000000	29.6441	29.4128	29.5668	29.9534	29.6376	30.3674
0.460025	0.439693	C7H784	DXPR_C domain-containing protein	FAEPRAA2165_02167		6	6	6	66.4	66.4	66.4	14.623	0	37.087	4962600000	27.4951	27.4929	28.6759	28.3502	28.1044	28.5284
0.230455	0.438667	C7H4P8	Cyclic pyranopterin monophosphate synthase	moaC		6	6	6	64.2	64.2	64.2	17.471	0	33.015	2285000000	27.3115	27.3319	26.9175	28.9638	27.4792	26.4339
0.314136	0.436717	C7H318	Transcription-repair-coupling factor	mfd		3	3	3	4.8	4.8	4.8	127.83	0	12.007	86943000	23.6996	23.3737	24.0045	25.0444	24.1634	23.1802
1.50691	0.433477	C7H945	50S ribosomal protein L22	rplV		8	8	8	60.4	60.4	60.4	12.621	0	132.1	47717000000	30.471	30.5576	30.2233	30.8634	30.6933	30.9957
0.875837	0.429023	C7H928	Methionine aminopeptidase	map		7	7	7	40.7	40.7	40.7	28.77	0	53.207	2920800000	26.5297	26.9846	27.3155	27.3535	27.3724	27.3908
0.403028	0.428476	C7H7L4	Streptomycin adenylyltransferase (Fragment)	FAEPRAA2165_02298		6	2	2	63.2	19.7	19.7	18.492	0	44.36	723350000	26.9926	26.4122	25.4916	26.7709	26.5202	26.8908
0.257812	0.42498	C7H6B8	Transcriptional regulator, GntR family	FAEPRAA2165_01850		6	6	6	43.4	43.4	43.4	25.437	0	17.958	1073400000	25.3565	27.4682	26.3756	27.0065	26.3463	27.1224
1.57762	0.422266	C7H3D3	DNA-directed RNA polymerase subunit beta	rpoC		61	61	61	67.5	67.5	67.5	132.63	0	323.31	127370000000	29.9399	29.8964	30.0739	30.4472	30.179	30.5508
0.514524	0.420205	C7H933	30S ribosomal protein S5	rpsE		8	8	8	56	56	56	17.01	0	105.33	72277000000	32.1116	31.4626	31.0076	32.0743	32.1389	31.6291
0.72761	0.410945	C7H682	Tat pathway signal sequence domain protein	FAEPRAA2165_01809		16	16	16	32.2	32.2	32.2	78.473	0	323.31	19223000000	28.4725	28.2514	28.517	29.2982	28.4775	28.6981
0.384329	0.409058	C7H547	Cell shape-determining protein MreC	mreC		7	7	7	45.9	45.9	45.9	30.438	0	36.979	1577600000	25.5392	26.1274	26.9744	26.8707	26.6861	26.3115
0.398024	0.405361	C7H8Z5	Methyltrans_SAM domain-containing protein	FAEPRAA2165_02791		8	8	8	46.4	46.4	46.4	32.034	0	66.125	2368800000	26.0514	26.5746	26.9886	26.3521	26.968	27.5106
0.392332	0.404896	C7HAU6	Uncharacterized protein	FAEPRAA2165_03457		2	2	2	8.4	8.4	8.4	39.181	0	3.0984	118220000	23.5774	23.1068	24.3675	23.6992	24.0611	24.506
0.525137	0.4005	C7H9L3	Bifunctional protein FolC	folC		16	16	16	57.7	57.7	57.7	45.334	0	197.14	90023000000	31.3307	30.4765	30.3679	31.4014	31.0364	30.9388
0.656274	0.392902	C7H6P4	Addiction module antitoxin, RelB/DinJ family	FAEPRAA2165_01990		8	8	8	80.4	80.4	80.4	10.248	0	58.096	5690700000	27.8802	27.9359	28.6914	28.6854	28.56	28.4408
1.26916	0.389756	C7HAY0	GTPase HflX	hflX		10	10	10	33.3	33.3	33.3	45.621	0	38.102	1360600000	25.7756	25.4901	25.7437	25.9234	26.2823	25.9731
0.66295	0.388213	C7H7Y4	ABC transporter, ATP-binding protein	FAEPRAA2165_02419		15	15	15	31.2	31.2	31.2	83.13	0	141.41	3263200000	26.3846	26.7684	26.2366	26.4595	26.9033	27.1913
0.401317	0.38648	C7H5W5	Uncharacterized protein	FAEPRAA2165_01689		2	2	2	12.6	12.6	12.6	23.396	0	6.4936	99810000	22.7232	23.6315	22.5386	23.0691	23.8033	23.1803
0.331187	0.384815	C7H798	Iron-sulfur cluster carrier protein	FAEPRAA2165_02182		7	7	7	38.1	38.1	38.1	25.988	0	33.794	3027400000	27.7244	27.0141	26.0777	27.4049	27.2918	27.274
0.584493	0.383787	C7H373	Glutamate synthase (NADPH), homotetrameric	gltA		12	12	12	38.8	38.8	38.8	49.902	0	74.573	3960500000	27.5094	27.0549	26.5359	27.54	27.4498	27.2617
0.446288	0.383463	C7H1A5	Dipeptide epimerase	FAEPRAA2165_00043		10	10	10	46.3	46.3	46.3	38.994	0	116.61	6922200000	27.2871	28.1016	28.4093	28.5907	28.05	28.3076
0.578926	0.383136	C7H272	Ornithine carbamoyltransferase	argF		7	7	7	26.5	26.5	26.5	36.832	0	26.673	3598700000	27.6858	27.6621	28.3417	28.0038	28.6522	28.183
0.854299	0.379985	C7H1Z5	Uncharacterized protein	FAEPRAA2165_00288		6	6	6	88.6	88.6	88.6	9.6705	0	67.506	14503000000	29.9643	29.4256	29.8563	30.3785	30.0153	29.9923
0.98106	0.379052	C7H4M4	Uncharacterized protein	FAEPRAA2165_01239		10	10	10	36.9	36.9	36.9	39.608	0	66.145	5658000000	28.1735	28.0277	27.9601	28.3348	28.7634	28.2002
0.524926	0.37717	C7H2Y7	Flavin reductase	FAEPRAA2165_00634		6	6	6	27.2	27.2	27.2	29.008	0	41.846	5894200000	28.2108	28.954	28.6252	28.8135	28.6777	29.4302
0.0944628	0.36891	C7H8I4	LysR substrate binding domain protein	FAEPRAA2165_02626		2	2	2	9.3	9.3	9.3	37.439	0	14.968	312690000	25.9917	22.2333	26.3869	26.0941	24.6225	25.002
1.42692	0.365468	C7H1T1	RND transporter, HAE1/HME family, permease protein	FAEPRAA2165_00222		13	13	13	14.4	14.4	14.4	142.21	0	191.05	6747800000	27.447	27.3962	27.5909	27.6608	28.0208	27.8488
0.24232	0.363719	C7H5R4	Aminotransferase, class V	FAEPRAA2165_01638		2	2	2	10.9	10.9	10.9	40.343	0.0091394	0.42317	27540000	23.3066	21.6425	23.4507	22.9533	23.1716	23.366
0.137295	0.362297	C7H8F1	FAH family protein	FAEPRAA2165_02591		2	2	2	13.9	13.9	13.9	31.84	0	4.9184	41800000	22.2871	24.4933	23.4754	22.3143	24.6471	24.3813
0.493694	0.362233	C7H4N0	50S ribosomal protein L9	rplI		8	8	8	45	45	45	15.941	0	157.46	15766000000	29.8731	29.2006	29.0659	29.3594	29.8321	30.0349
0.316153	0.35923	C7H870	Inosine-uridine preferring nucleoside hydrolase	FAEPRAA2165_02505		3	3	3	13.5	13.5	13.5	34.726	0.0016764	1.7974	117320000	23.5506	22.3013	23.2353	23.7765	23.531	22.8573
0.978838	0.358039	C7H1M5	Acetylornithine aminotransferase	argD		15	15	15	61	61	61	45.6	0	125.18	9051800000	28.2912	28.4104	28.6395	29.0707	28.6097	28.7348
0.331682	0.356052	C7H794	Polysaccharide biosynthesis protein	FAEPRAA2165_02178		9	9	9	20.6	20.6	20.6	70.035	0	21.229	1002700000	25.9579	25.8527	26.2759	26.9375	25.5525	26.6647
0.386359	0.346764	C7H5U4	33 kDa chaperonin	hslO		7	7	7	37.6	37.6	37.6	32.483	0	106.11	3026500000	26.4555	26.862	27.0153	26.4537	27.3729	27.5464
0.290061	0.346418	C7H5Y4	tRNA methylthiotransferase YqeV	yqeV		6	6	6	22.5	22.5	22.5	45.71	0	32.039	764470000	24.9152	25.3881	25.1607	25.2015	26.41	24.8917
0.201867	0.342049	C7H650	Stage 0 sporulation protein A homolog	FAEPRAA2165_01776		2	2	2	23.1	23.1	23.1	25.46	0	5.2131	100470000	23.6505	24.0954	22.9606	23.6053	25.0036	23.1237
0.600582	0.337578	C7H4Y1	Uncharacterized protein	FAEPRAA2165_01351		7	7	7	70	70	70	14.94	0	36.526	3845900000	27.2713	27.0594	26.8753	27.1963	27.1683	27.8542
0.182675	0.333714	C7HA66	ABC transporter, ATP-binding protein	FAEPRAA2165_03221		5	5	5	28.7	28.7	28.7	32.897	0	22.996	584280000	26.3554	25.8021	24.091	25.5375	26.0166	25.6954
0.244416	0.333053	C7HAX7	Uncharacterized protein	FAEPRAA2165_03491		4	4	4	47.3	47.3	47.3	20.059	0	90.584	10376000000	27.4092	28.752	29.0041	28.4906	28.5297	29.1442
0.289379	0.320306	C7H9L2	Uncharacterized protein	FAEPRAA2165_03014		2	2	2	15.4	15.4	15.4	17.876	0	18.423	6356500000	29.4535	29.2488	28.456	29.9023	28.7725	29.4444
1.37962	0.320026	C7H2Y0	UDP-N-acetylmuramoyl-tripeptide--D-alanyl-D-alanine ligase	murF		14	14	14	52.2	52.2	52.2	48.996	0	97.957	3780600000	27.346	27.0482	27.3124	27.451	27.6267	27.5891
0.583698	0.315948	C7H7C4	Peptidase M16 inactive domain protein	FAEPRAA2165_02208		7	7	7	20.6	20.6	20.6	47.433	0	28.036	1728000000	26.2832	26.384	26.6299	26.3199	26.8889	27.0361
0.251152	0.31528	C7H6V8	30S ribosomal protein S6	rpsF		6	6	6	85.1	85.1	85.1	10.558	0	123.56	16975000000	28.6728	29.9428	30.1333	30.0986	29.5105	30.0856
0.30324	0.313129	C7H185	1-acyl-sn-glycerol-3-phosphate acyltransferase	FAEPRAA2165_00023		9	9	9	39.6	39.6	39.6	32.372	0	56.737	12650000000	29.4065	28.6582	28.3448	29.6722	28.8506	28.8261
0.338781	0.308448	C7H189	MATE efflux family protein	FAEPRAA2165_00027		1	1	1	4.7	4.7	4.7	50.577	0	6.0334	38782000	23.766	23.2021	22.5973	23.1673	23.6215	23.7019
0.443713	0.306775	C7H1X7	tRNA uridine 5-carboxymethylaminomethyl modification enzyme MnmG	mnmG		9	9	9	24.7	24.7	24.7	68.196	0	53.177	1076500000	25.031	25.0497	25.6152	25.9746	25.2117	25.43
0.33663	0.302328	C7H5J8	Pyrroline-5-carboxylate reductase	proC		5	5	5	28	28	28	27.868	0	35.94	2878600000	26.902	27.4651	27.0276	27.8877	27.6201	26.7939
0.882701	0.300933	C7HAW8	Glucose-1-phosphate thymidylyltransferase	rfbA		13	13	13	49.8	49.8	49.8	32.875	0	125.43	54947000000	30.4396	30.5776	30.326	30.4923	30.9793	30.7744
0.752714	0.299829	C7H1V9	DNA gyrase subunit A	gyrA		22	22	22	34.8	34.8	34.8	94.791	0	166.2	8154700000	27.0783	27.4868	27.6495	27.6988	27.5899	27.8253
0.18719	0.297913	C7H6W0	30S ribosomal protein S18	rpsR		2	2	2	29.6	29.6	29.6	8.3378	0	6.1697	3241100000	29.3479	28.1609	27.6921	27.9925	29.1372	28.965
0.928514	0.293591	C7H3R9	Metallo-beta-lactamase domain protein	FAEPRAA2165_00930		17	17	17	62.1	62.1	62.1	43.366	0	169.19	19570000000	29.2374	29.0428	29.042	29.474	29.1435	29.5855
0.39738	0.292535	C7H1W5	DNA polymerase III subunit beta	dnaN		4	4	4	27.2	27.2	27.2	18.85	0	28.908	2490500000	26.9468	27.8628	27.6759	28.026	27.551	27.7862
0.786676	0.289745	C7H7W6	Isoleucine--tRNA ligase	ileS		38	38	38	58.9	58.9	58.9	104.33	0	323.31	51382000000	30.1119	29.6659	29.5588	30.0874	30.0405	30.0779
0.423773	0.289703	C7H3V4	Pyruvate kinase	pyk		21	21	21	58.1	58.1	58.1	62.478	0	236.18	22840000000	29.1239	28.5876	28.1822	28.8419	29.1263	28.7946
0.357496	0.288392	C7H965	Redox-sensing transcriptional repressor Rex	rex		4	4	4	31	31	31	23.473	0	28.915	3031900000	27.8356	27.4406	27.4187	28.3584	27.9044	27.2972
0.751492	0.285287	C7H7Z7	Uncharacterized protein	FAEPRAA2165_02432		16	16	16	75.7	75.7	75.7	37.458	0	124.73	11283000000	27.9837	28.2197	28.4452	28.3068	28.501	28.6966
0.093273	0.281366	C7H2S4	Glycosyltransferase, group 2 family protein	FAEPRAA2165_00572		4	4	4	9.1	9.1	9.1	64.836	0	11.951	232410000	24.9998	24.9421	23.1459	26.4154	23.8698	23.6467
0.235792	0.279871	C7H8Q2	Site-specific DNA-methyltransferase (adenine-specific)	FAEPRAA2165_02694		3	2	2	7.4	4	4	56.123	0	10.494	354000000	25.5809	25.3923	24.8739	25.37	24.9572	26.3596
0.739309	0.273724	C7H188	Uncharacterized protein	FAEPRAA2165_00026		9	9	9	55.9	55.9	55.9	22.837	0	63.414	3021900000	26.8538	27.4343	27.2018	27.4695	27.4394	27.4021
0.100225	0.2694	C7H5F5	Uncharacterized protein	FAEPRAA2165_01526		2	2	2	9.6	9.6	9.6	27.548	0	8.5854	625070000	26.8693	25.8918	24.0553	25.8288	25.0319	26.764
0.318385	0.264797	C7H6K4	Pseudouridine synthase, RluA family	FAEPRAA2165_01937		7	7	7	30.1	30.1	30.1	35.212	0	33.798	1561800000	26.6462	27.2417	26.2691	26.9996	26.648	27.3038
0.155081	0.261349	C7H6A6	Ribosome-binding factor A	rbfA		5	5	5	43.4	43.4	43.4	15.211	0	31	3103500000	28.0174	27.5866	27.151	28.8471	27.8493	26.8427
0.160406	0.252251	C7H6M2	YbbR-like protein	FAEPRAA2165_01955		2	2	2	9	9	9	46.864	0	2.9732	106090000	24.4842	22.9314	23.4127	23.4716	23.5093	24.6042
0.346982	0.247837	C7H334	EDD domain protein, DegV family	FAEPRAA2165_00682		13	13	13	77.5	77.5	77.5	33.321	0	236.92	52346000000	30.1372	30.5143	30.8708	30.5152	30.5831	31.1675
0.243123	0.233051	C7H785	1-deoxy-D-xylulose-5-phosphate reductoisomerase	dxr		11	11	11	66.9	66.9	66.9	26.917	0	148.3	10978000000	28.163	27.9719	28.8604	28.0407	28.8965	28.7573
0.520032	0.231971	C7H8X9	Anaerobic ribonucleoside-triphosphate reductase	nrdD		22	22	22	43.7	43.7	43.7	81.957	0	205.46	13124000000	27.815	28.2863	27.8463	28.0338	28.1591	28.4505
0.214673	0.229461	C7H5H7	Methionyl-tRNA formyltransferase	fmt		8	8	8	52.3	52.3	52.3	32.682	0	29.253	2578600000	26.2109	27.0427	27.2882	26.7365	26.9125	27.5811
0.173669	0.229155	C7H8E0	ABC transporter, ATP-binding protein	FAEPRAA2165_02580		8	8	8	20.8	20.8	20.8	65.855	0	74.207	1625700000	26.4683	25.6927	26.2822	26.3814	27.1398	25.6095
0.145908	0.226635	C7H8F2	DJ-1 family protein	FAEPRAA2165_02592		2	2	2	16.4	16.4	16.4	19.164	0	5.8741	256490000	23.7936	24.723	24.2867	24.7107	25.2514	23.5211
0.346682	0.22656	C7H789	Uridylate kinase	pyrH		9	9	9	47.5	47.5	47.5	25.19	0	55.686	12155000000	28.5607	29.2179	29.3472	29.4881	29.2374	29.08
0.503986	0.226409	C7H7M9	4-hydroxy-tetrahydrodipicolinate synthase	dapA		14	14	14	77.8	77.8	77.8	31.418	0	165.81	22842000000	29.9929	29.481	29.9001	29.9525	29.8549	30.2458
0.236699	0.222354	C7H607	Orn/Lys/Arg decarboxylase, major domain protein	FAEPRAA2165_01732		10	10	10	40.6	40.6	40.6	53.476	0	41.027	3391100000	27.5973	26.8536	26.897	27.8973	27.0934	27.0243
0.0633506	0.216977	C7HAX2	Uncharacterized protein	FAEPRAA2165_03484		2	2	2	11.9	11.9	11.9	17.138	0	4.0715	397390000	24.7765	24.953	26.1859	26.2351	26.9774	23.3538
0.165333	0.216	C7H493	Putative TIGR00659 family protein	FAEPRAA2165_01106		2	2	2	16.6	16.6	16.6	23.829	0	2.6131	85105000	23.0009	23.4858	23.2764	24.3816	23.2261	22.8035
0.292802	0.206441	C7H6A2	Transcription termination/antitermination protein NusA	nusA		12	12	12	51.1	51.1	51.1	39.378	0	88.793	12412000000	28.9741	28.4653	28.0088	28.808	28.6556	28.6039
0.273613	0.205839	C7H1N6	Uncharacterized protein	FAEPRAA2165_00175		7	7	7	32.7	32.7	32.7	30.845	0	50.996	1253900000	26.8387	26.2365	25.9129	26.6349	26.6972	26.2734
0.205994	0.2052	C7H8V0	Streptomycin adenylyltransferase	FAEPRAA2165_02742		10	10	6	52.5	52.5	28.6	33.158	0	78.911	15550000000	29.566	28.8205	28.6617	29.14	28.8073	29.7165
0.243295	0.204878	C7H4P9	Molybdopterin molybdenumtransferase	FAEPRAA2165_01264		14	14	14	67	67	67	36.529	0	84.408	9223000000	28.7623	27.9687	27.7555	28.3684	28.1424	28.5902
0.535828	0.201551	C7H5E1	Uncharacterized protein	FAEPRAA2165_01511		28	28	24	59.3	59.3	52.7	67.143	0	265.03	36690000000	29.0571	28.9789	29.0137	28.9467	29.1933	29.5144
0.270008	0.199055	C7H277	Ketol-acid reductoisomerase (NADP(+))	ilvC		6	6	6	29.8	29.8	29.8	37.2	0	35.972	669370000	25.1215	25.8081	25.7821	25.4751	26.1287	25.7051
0.100932	0.198069	C7H7M2	Uncharacterized protein (Fragment)	FAEPRAA2165_02306		1	1	1	14.9	14.9	14.9	7.3432	0	3.8206	29629000	21.9258	24.1531	23.7342	23.2925	23.3012	23.8136
0.184952	0.198037	C7H9S9	Uncharacterized protein	FAEPRAA2165_03083		6	6	6	40	40	40	22.345	0	111.5	4547900000	28.0659	27.7412	27.2507	27.2393	28.3496	28.0631
0.188456	0.196784	C7H957	30S ribosomal protein S16	rpsP		3	3	3	31.9	31.9	31.9	13.006	0	78.31	42720000000	32.0901	31.4908	30.8102	31.3757	31.8887	31.7171
0.365181	0.193844	C7H5E9	Six-Cys-in-45 modification radical SAM protein	FAEPRAA2165_01520		9	9	9	22.2	22.2	22.2	55.194	0	51.059	3813900000	27.0715	27.2854	27.4675	27.0907	27.6244	27.6908
0.327468	0.193665	C7H546	Cell shape determining protein, MreB/Mrl family	FAEPRAA2165_01416		14	14	14	57.1	57.1	57.1	36.018	0	259.49	34570000000	29.7842	30.153	30.2964	30.1338	30.0347	30.6461
0.437179	0.19333	C7H3D4	DNA-directed RNA polymerase subunit beta	rpoB		42	42	42	65	65	65	110.66	0	323.31	75396000000	30.3115	29.7971	29.8289	30.2841	29.9927	30.2408
0.491264	0.192196	C7HA22	UPF0210 protein FAEPRAA2165_03177	FAEPRAA2165_03177		12	12	12	42.6	42.6	42.6	48.364	0	94.736	9290500000	28.3529	27.9315	27.8502	28.3599	28.2308	28.1204
0.113261	0.191203	C7H7V3	Ribosome biogenesis GTPase A	ylqF		6	6	6	22.5	22.5	22.5	34.258	0	18.914	1012300000	26.3143	26.2346	25.3707	27.1494	26.0229	25.3208
0.396439	0.190194	C7H699	Thermophilic metalloprotease (M29)	FAEPRAA2165_01831		15	15	15	50.8	50.8	50.8	45.519	0	109.79	9620800000	28.3722	28.131	27.9997	28.4231	28.0345	28.6158
0.64322	0.188522	C7H5L2	Electron transfer flavoprotein FAD-binding domain protein	etfA		21	21	21	79.1	79.1	79.1	39.066	0	323.31	283700000000	32.37	32.1799	32.4452	32.6588	32.3115	32.5903
0.404348	0.180202	C7H507	Tat pathway signal sequence domain protein	FAEPRAA2165_01376		27	27	26	74.1	74.1	72.5	75.261	0	323.31	142600000000	31.0891	31.591	31.5437	31.3889	31.6659	31.7096
0.23584	0.179217	C7H6C7	ABC transporter domain-containing protein	FAEPRAA2165_01859		2	1	1	12.5	5.8	5.8	26.064	0	11.452	34206000	23.3269	23.6918	23.3315	23.8442	23.957	23.0867
0.117411	0.178666	C7H5W9	Probable tRNA sulfurtransferase	thiI		9	9	9	31.6	31.6	31.6	44.778	0	31.755	2662500000	26.3176	27.4963	27.7598	26.7199	27.8096	27.5802
0.0998469	0.178641	C7H246	Exodeoxyribonuclease III	xth		3	3	3	11	11	11	29.875	0	9.878	228930000	23.2811	24.4514	24.509	23.3028	25.0027	24.4719
0.160658	0.177872	C7H1G8	Glucosamine-6-phosphate deaminase	nagB		7	7	7	32.2	32.2	32.2	31.218	0	48.449	33310000000	30.6625	29.8004	29.2712	29.9816	30.272	30.0142
0.227872	0.177132	C7H7N4	Preprotein translocase, YajC subunit	yajC		3	3	3	33	33	33	11.879	0	55.604	11950000000	29.8076	29.6806	29.4611	29.4474	29.6438	30.3896
0.215551	0.175271	C7H934	50S ribosomal protein L18	rplR		5	5	5	42	42	42	13.052	0	111.33	12171000000	30.1664	30.3508	29.4657	30.406	30.2507	29.852
0.0579822	0.175059	C7H5L9	2Fe-2S iron-sulfur cluster-binding domain protein	FAEPRAA2165_01590		2	2	2	15.9	15.9	15.9	17.091	0	12.19	673530000	24.1336	27.501	26.8363	26.2453	26.0826	26.6683
0.174639	0.17319	C7H9T2	ABC transporter, substrate-binding protein, family 3	FAEPRAA2165_03085		8	8	8	50.2	50.2	50.2	22.55	0	99.535	9497500000	28.9834	29.0976	28.8348	29.4784	29.5469	28.41
0.310947	0.171643	C7H7U4	ATP-dependent Clp protease ATP-binding subunit ClpX	clpX		16	16	16	55.4	55.4	55.4	48.101	0	128.1	12980000000	28.236	28.2619	27.5974	28.3213	28.1611	28.1279
0.259643	0.171558	C7H2W3	Elongation factor 4	lepA		14	14	14	36.3	36.3	36.3	67.084	0	99.215	4022100000	26.616	27.1399	27.4327	27.2676	27.0289	27.4067
0.0843224	0.168664	C7H9R1	Acyl carrier protein	acpP		3	3	3	42.7	42.7	42.7	8.3263	0	20.585	29480000000	32.7356	31.4382	30.5705	31.9759	31.1077	32.1667
0.180025	0.166906	C7H9Z6	Phosphate acyltransferase	plsX		5	5	5	25.2	25.2	25.2	35.168	0	72.804	3280900000	26.6687	27.5906	27.0669	27.598	26.8293	27.3996
0.145495	0.166175	C7H758	Aconitase family protein	FAEPRAA2165_02141		8	8	8	21.2	21.2	21.2	73.645	0	23.064	906300000	25.7197	25.7329	26.7971	25.9803	26.706	26.062
0.676299	0.163197	C7H6B1	Polyribonucleotide nucleotidyltransferase	pnp		31	31	31	54.8	54.8	54.8	78.766	0	286.84	54532000000	30.0022	30.1382	29.8771	30.1155	30.0661	30.3256
0.0959639	0.162207	C7H9N8	Methyltransferase, YaeB family	FAEPRAA2165_03040		1	1	1	7.4	7.4	7.4	25.664	0.0008489	2.1003	251880000	23.6166	25.0545	25.5183	24.6616	25.2785	24.736
0.175799	0.161627	C7H7W7	DivIVA domain protein	FAEPRAA2165_02402		10	10	10	39.3	39.3	39.3	30.835	0	77.257	4265000000	27.4366	27.6417	27.9123	27.2439	27.8823	28.3493
0.214973	0.161517	C7H517	NAD-dependent protein deacetylase	cobB		3	3	3	23.7	23.7	23.7	26.432	0	34.249	1293300000	26.2133	27.1075	27.0607	26.9882	26.8989	26.9791
0.0510443	0.159132	C7H8R0	Type I restriction enzyme R Protein	hsdR		3	3	3	5.4	5.4	5.4	117.32	0	9.721	154850000	23.5018	23.4952	25.1789	23.5622	26.022	23.0691
0.115943	0.158878	C7H3Y9	Uncharacterized protein	FAEPRAA2165_01002		4	4	4	24.2	24.2	24.2	32.482	0	36.651	1791200000	27.1893	28.0169	26.9285	26.8242	28.0938	27.6934
0.243565	0.152996	C7H1K4	Metallo-beta-lactamase domain protein	FAEPRAA2165_00142		1	1	1	4.2	4.2	4.2	31.875	0.0016821	1.9173	39058000	23.0568	23.4548	23.7721	23.6769	23.7547	23.3111
0.15993	0.150841	C7H5U2	Probable GTP-binding protein EngB	engB		6	6	6	42.9	42.9	42.9	22.809	0	33.973	2439400000	26.4686	27.014	27.4767	26.9385	26.9339	27.5393
0.0653862	0.149745	C7H997	Precorrin-8X methylmutase	cobH		2	2	2	17.5	17.5	17.5	22.719	0.005456	0.61545	38734000	22.8454	24.363	22.0263	23.2741	23.9131	22.4968
0.393674	0.149728	C7H3V6	2,3-bisphosphoglycerate-independent phosphoglycerate mutase	gpmI		25	25	25	78.1	78.1	78.1	54.912	0	323.31	71912000000	30.324	30.1707	30.2529	30.0918	30.5798	30.5251
0.0906733	0.145141	C7H5K6	Phosphopantetheine adenylyltransferase	coaD		4	4	4	27.5	27.5	27.5	18.401	0	20.277	2665200000	28.7895	27.6329	27.2608	28.5353	28.1852	27.398
0.157842	0.141059	C7H561	Uncharacterized protein	FAEPRAA2165_01431		6	6	6	65.2	65.2	65.2	17.742	0	40.825	11178000000	29.4926	29.7692	29.7255	29.1566	30.1027	30.1511
0.195905	0.140799	C7H4Z3	FGAR-AT_linker domain-containing protein	FAEPRAA2165_01363		20	20	20	59.5	59.5	59.5	54.105	0	259.82	22036000000	29.4873	29.0473	28.6347	29.1632	28.9997	29.4288
0.0818134	0.140643	C7H2K8	30S ribosomal protein S20	rpsT		2	2	2	19.8	19.8	19.8	9.1366	0	37.395	25958000000	31.861	31.1356	29.8232	30.9584	30.9703	31.3131
0.259611	0.138182	C7H310	Beta-eliminating lyase	FAEPRAA2165_00658		8	8	8	39.1	39.1	39.1	37.117	0	21.358	1524600000	26.5366	26.0575	26.2899	26.1116	26.5989	26.5879
0.257742	0.13501	C7H9I3	Ion-translocating oxidoreductase complex subunit C	rnfC		20	20	20	70.3	70.3	70.3	47.698	0	253.38	46413000000	30.4886	29.9194	29.9498	30.0861	30.2572	30.4194
0.125401	0.133753	C7H875	Cysteine desulfurase	iscS		12	12	12	50.1	50.1	50.1	44.069	0	181.27	28476000000	29.6402	29.6728	29.3096	30.3974	29.4721	29.1543
0.147041	0.131725	C7HAW9	dTDP-4-dehydrorhamnose reductase	rfbD		9	9	9	46.7	46.7	46.7	34.03	0	111.59	27949000000	30.4371	29.417	29.4789	29.9607	29.8203	29.9471
0.23238	0.130377	C7H765	DD-transpeptidase	FAEPRAA2165_02148		12	12	12	23.9	23.9	23.9	89.996	0	112.02	4663100000	27.8504	28.3278	28.482	28.5476	28.3406	28.1632
0.265139	0.129094	C7H5H2	TIGR00255 family protein	FAEPRAA2165_01543		7	7	7	26.9	26.9	26.9	34.848	0	29.401	1354900000	26.0538	26.5639	26.1407	26.3147	26.2268	26.6041
0.126517	0.126996	C7H4X5	Uncharacterized protein	FAEPRAA2165_01345		6	6	6	56.8	56.8	56.8	18.313	0	105.35	10520000000	28.6598	28.7467	29.3779	28.5956	29.5912	28.9785
0.42776	0.124003	C7H1W0	DNA gyrase subunit B	gyrB		18	18	18	38.6	38.6	38.6	73.891	0	90.098	6525100000	27.7482	27.7079	27.5206	27.7518	27.9732	27.6236
0.505706	0.11566	C7HAU8	Glutamine--tRNA ligase	glnS		29	29	29	49.6	49.6	49.6	63.054	0	209.94	25645000000	28.9915	28.8618	28.7031	29.0384	28.8588	29.0062
0.721591	0.113707	C7H6N5	DNA-binding protein HU	hup		7	7	7	69.7	69.7	69.7	9.5829	0	76.454	25883000000	30.2838	30.3401	30.5046	30.4622	30.5467	30.4608
0.187259	0.111099	C7H254	4-hydroxy-3-methylbut-2-enyl diphosphate reductase	ispH		31	31	31	66.4	66.4	66.4	69.39	0	323.31	150720000000	31.9431	31.3415	31.3089	31.7545	31.7173	31.455
0.0636606	0.110233	C7H5Z2	Putative FeS-containing Cyanobacterial-specific oxidoreductase	FAEPRAA2165_01716		2	2	2	11.1	11.1	11.1	49.833	0	7.8325	58091000	23.6698	22.587	23.5547	23.3357	24.2592	22.5473
0.528789	0.108239	C7H312	Pyruvate, phosphate dikinase	ppdK		61	61	61	83	83	83	97.494	0	323.31	681540000000	32.5701	32.5154	32.4968	32.4745	32.6579	32.7747
0.0587289	0.107731	C7H356	ATP synthase subunit c	atpE		1	1	1	9.7	9.7	9.7	9.2568	0	4.1204	3320800000	29.635	29.0104	27.5841	28.8176	29.1897	28.5454
0.391406	0.107449	C7H4Z5	Adenylosuccinate lyase	purB		19	19	19	60.2	60.2	60.2	51.444	0	147.49	11990000000	28.3817	28.1448	28.1854	28.388	28.1722	28.4741
0.112832	0.10731	C7H7V0	Threonine synthase	thrC		11	11	11	43.6	43.6	43.6	47.63	0	81.58	3502500000	26.7102	27.6439	27.6364	27.4177	27.1863	27.7084
0.116838	0.10586	C7H4K8	tRNA (guanine-N(1)-)-methyltransferase	trmD		5	5	5	18	18	18	46.758	0	25.384	422020000	25.0297	24.0791	25.0142	24.6907	25.0096	24.7403
0.0475399	0.105827	C7H1H4	Phospholipase, patatin family	FAEPRAA2165_00112		1	1	1	3.8	3.8	3.8	42.662	0	8.7663	118280000	24.86	23.2057	24.4946	24.7614	23.1505	24.9657
0.0620701	0.104998	C7HA21	ACT domain protein	FAEPRAA2165_03176		2	2	2	21.3	21.3	21.3	10.365	0	11.172	1810600000	28.0757	27.1107	26.2291	27.4299	27.5453	26.7553
0.363825	0.100964	C7H604	Saccharopine dehydrogenase	LYS1		14	14	14	62.5	62.5	62.5	46.727	0	184.58	17828000000	28.8999	29.0852	29.0628	29.2441	28.9195	29.1872
0.0574661	0.0979474	C7H7C3	Peptidase M16 inactive domain protein	FAEPRAA2165_02207		9	9	9	25.3	25.3	25.3	48.7	0	39.54	1175700000	27.277	25.7574	25.4961	26.0112	26.6614	26.1518
0.0650036	0.0949268	C7H4D8	NgoMIV restriction enzyme	FAEPRAA2165_01152		7	7	7	41	41	41	31.987	0	31.556	741730000	24.5687	25.6985	26.2996	25.6827	25.5921	25.5768
0.175081	0.0893981	C7HA39	Xanthine phosphoribosyltransferase	xpt		5	5	5	33.2	33.2	33.2	23.292	0	46.163	3033300000	27.2225	27.8627	27.6691	27.6687	27.6089	27.7448
0.26029	0.0889168	C7H629	Uncharacterized protein	FAEPRAA2165_01755		8	8	8	35.1	35.1	35.1	31.389	0	9.209	780510000	26.1884	25.7995	26.0992	26.0125	26.2462	26.0951
0.0493059	0.0864506	C7H1Y2	HTH_ParB domain-containing protein	FAEPRAA2165_00272		6	6	6	49.2	49.2	49.2	21.552	0	20.445	998560000	25.9484	26.0213	26.7717	26.551	27.1427	25.307
0.0597994	0.0787951	C7H7B2	Probable transcriptional regulatory protein FAEPRAA2165_02196	FAEPRAA2165_02196		6	6	6	46.1	46.1	46.1	26.763	0	61.699	6397900000	27.8909	29.4027	28.8378	28.5537	28.9235	28.8905
0.118768	0.0781962	C7H2L1	Uncharacterized protein	FAEPRAA2165_00509		11	11	11	44.3	44.3	44.3	52.567	0	152.3	5547900000	27.887	27.2181	27.3661	27.7766	27.5936	27.3355
0.0191618	0.0772044	C7H8E1	Acetyltransferase	FAEPRAA2165_02581		2	2	2	16.5	16.5	16.5	21.618	0	21.745	240840000	24.2483	24.5606	23.4043	21.5663	25.255	25.6235
0.244827	0.0750898	C7H181	3-dehydroquinate synthase	aroB		8	8	8	29.1	29.1	29.1	37.991	0	33.808	1983200000	26.892	26.9205	26.7961	27.1448	26.9434	26.7457
0.0464405	0.073967	C7H4D5	Nucleoid-associated protein FAEPRAA2165_01148	FAEPRAA2165_01148		4	4	4	51.8	51.8	51.8	12.023	0	72.17	4794600000	29.1872	28.0742	27.6329	28.5999	28.7168	27.7995
0.0168109	0.067625	C7H7X9	Endonuclease III	nth		2	2	2	10.7	10.7	10.7	25.645	0	9.0653	215230000	26.0971	25.3467	21.9343	25.1378	24.602	23.8412
0.0660035	0.0639941	C7H3Z9	Transcription termination/antitermination protein NusG	nusG		8	8	8	63.1	63.1	63.1	19.694	0	74.798	17188000000	29.8005	29.3668	29.4798	29.9731	28.9918	29.8742
0.0862006	0.0604502	C7H7L2	Putative ribosomal RNA large subunit methyltransferase J	FAEPRAA2165_02296		5	5	5	23.4	23.4	23.4	30.031	0	31.383	1909100000	27.5595	26.8202	27.1075	27.045	27.4636	27.16
0.029731	0.0592696	C7H9H2	Uncharacterized protein	FAEPRAA2165_02974		3	3	3	10.6	10.6	10.6	35.191	0	6.7889	783730000	26.668	25.5397	25.4914	26.976	25.8119	25.0891
0.0545408	0.0524883	C7H909	Aspartate--ammonia ligase	asnA		7	7	7	36.2	36.2	36.2	37.841	0	65.785	1685100000	26.0614	26.7949	26.6389	26.765	26.0609	26.8269
0.190735	0.0521526	C7H9K0	Adenylosuccinate synthetase	purA		17	17	17	55.5	55.5	55.5	48.359	0	201.02	37225000000	29.609	29.5309	29.6738	29.5186	29.8418	29.6097
0.0313006	0.0519466	C7H6V9	Single-stranded DNA-binding protein	FAEPRAA2165_01975		7	7	7	47.2	47.2	47.2	17.139	0	47.405	7419700000	27.6122	29.2995	29.1958	28.5262	28.7976	28.9395
0.0673269	0.0444787	C7H541	Peptidase, U32 family	FAEPRAA2165_01411		4	4	4	9.7	9.7	9.7	74.87	0	14.729	724380000	25.7091	25.4296	25.9324	25.4272	25.7307	26.0466
0.0287516	0.0424379	C7H1V5	Hydrolase, NUDIX family	FAEPRAA2165_00244		4	4	4	23	23	23	20.662	0	11.702	961210000	25.4998	26.9247	26.8295	26.1687	26.4065	26.8061
0.0402398	0.0369625	C7H4A6	Uncharacterized protein	FAEPRAA2165_01119		3	3	3	27.7	27.7	27.7	26.932	0	17.136	333860000	25.0047	25.0038	24.968	25.4188	24.412	25.2567
0.022942	0.0353762	C7H8U9	DNA-3-methyladenine glycosylase I	tag		7	7	7	39.7	39.7	39.7	22.329	0	36.358	5754400000	28.6758	27.8124	27.6861	28.9082	27.5963	27.7759
0.0271475	0.0347055	C7H8I9	Uncharacterized protein	FAEPRAA2165_02631		11	11	11	44	44	44	47.298	0	120.43	8080400000	28.7202	28.3154	27.4884	28.4653	28.4111	27.7517
0.0138432	0.0338389	C7H809	GDSL-like protein	FAEPRAA2165_02444		2	2	2	16	16	16	23.487	0	2.5687	133860000	24.4786	24.5641	22.7712	24.1653	22.9206	24.8295
0.0478016	0.033397	C7H406	Arginine--tRNA ligase	argS		24	24	24	65.1	65.1	65.1	66.084	0	236.6	16025000000	28.8352	28.5686	28.6893	29.0997	28.7751	28.3185
0.0358557	0.0290483	C7H5X9	Pyridoxal kinase	FAEPRAA2165_01703		6	6	6	46.5	46.5	46.5	27.518	0	25.813	1377900000	26.5664	26.3071	26.7179	26.9484	26.1022	26.628
0.0069087	0.027291	C7H8C0	Transcriptional regulator, AbrB family	FAEPRAA2165_02560		2	2	2	50.6	50.6	50.6	9.449	0	11.251	161190000	26.1689	22.2716	25.0975	25.6878	24.0227	23.9093
0.0176809	0.0217826	C7H7M4	DNA repair protein RecN	recN		5	5	5	15.4	15.4	15.4	60.881	0	23.4	312880000	24.6485	25.1542	25.0052	24.9383	25.6268	24.3081
0.0420048	0.019254	C7H1S1	Trigger factor	tig		19	19	19	73.1	73.1	73.1	47.951	0	243.76	40509000000	29.6139	29.6504	30.0097	29.8932	29.596	29.8426
0.0167963	0.0181293	C7H6X0	Transcription antitermination protein NusB	nusB		8	8	8	78.9	78.9	78.9	16.714	0	70.542	6823100000	28.7162	27.5424	27.9095	28.0929	27.9094	28.2203
0.00562002	0.0139751	C7HAJ0	Uncharacterized protein	FAEPRAA2165_03385		1	1	1	3.5	3.5	3.5	45.923	0	4.9762	51848000	22.6747	23.5173	24.096	22.0784	24.418	23.8336
0.0199195	0.0126044	C7H4X6	Biotin_lipoyl_2 domain-containing protein	FAEPRAA2165_01346		4	4	4	15.4	15.4	15.4	41.26	0	72.111	2262000000	27.5465	27.1894	27.165	26.9897	27.5706	27.3785
0.00636483	0.0104046	C7H2H0	Tat pathway signal sequence domain protein	FAEPRAA2165_00468		8	8	8	23.2	23.2	23.2	45.059	0	57.645	2430500000	26.2933	27.2941	27.2573	26.4496	27.8019	26.6245
0.00957613	0.00834719	C7H1W4	Beta sliding clamp	dnaN		11	11	11	58.4	58.4	58.4	25.001	0	113.97	7147200000	28.4203	27.9523	27.593	28.091	28.2114	27.6883
0.00136919	-0.00113742	C7H4J8	ABC transporter, ATP-binding protein	FAEPRAA2165_01213		10	10	10	48.1	48.1	48.1	38.566	0	73.63	3723400000	26.8984	27.383	27.0055	26.9862	27.5317	26.7656
0.0129023	-0.00774765	C7H4M2	Cof-like hydrolase	FAEPRAA2165_01237		6	6	6	34.2	34.2	34.2	30.775	0	20.785	1884900000	27.2246	27.0818	27.5928	27.1015	27.241	27.5336
0.0195247	-0.0159168	C7H812	Nucleic acid-binding domain protein	FAEPRAA2165_02447		6	6	6	45.3	45.3	45.3	20.474	0	48.38	13051000000	29.5735	29.2403	28.8859	29.0586	29.5862	29.0073
0.0171773	-0.0173957	C7HAB5	Uncharacterized protein	FAEPRAA2165_03270		2	2	2	13.7	13.7	13.7	25.323	0	3.3747	19106000	23.0442	22.3798	22.7437	23.1347	22.1902	22.7906
0.0642031	-0.0185	C7H912	Ribosomal protein S12 methylthiotransferase RimO	rimO		17	17	17	53.1	53.1	53.1	48.871	0	100.08	9460100000	27.7697	28.0696	27.8683	27.8772	27.9697	27.8053
0.0297577	-0.0185496	C7H3T8	Putative phage tail component domain protein	FAEPRAA2165_00950		17	17	17	43.7	43.7	43.7	57.074	0	127.35	8743400000	28.2369	27.5577	27.8226	27.9813	27.841	27.7392
0.0231587	-0.0213153	C7H5U9	dITP/XTP pyrophosphatase	rdgB		5	5	5	35.2	35.2	35.2	22.638	0	38.715	1198700000	26.2581	26.1249	26.6543	25.8929	26.279	26.8014
0.0385857	-0.0252298	C7H8J8	Ribosome-binding ATPase YchF	ychF		12	12	12	45.4	45.4	45.4	40.727	0	94.374	6046800000	27.4194	27.6653	27.4688	27.0847	27.7746	27.6186
0.0444487	-0.0255165	C7H534	Uncharacterized protein	FAEPRAA2165_01404		3	3	3	27.5	27.5	27.5	17.223	0	20.917	3538500000	28.5884	28.3939	27.9735	28.2192	28.2186	28.4414
0.0163275	-0.0264632	C7H6C9	SLH domain-containing protein	FAEPRAA2165_01861		3	3	3	11.8	11.8	11.8	65.63	0	5.6438	103690000	23.2272	22.919	24.6246	23.7683	23.3635	23.5596
0.0225441	-0.0287882	C7H1G6	Acetyltransferase, GNAT family	FAEPRAA2165_00104		4	4	4	23.9	23.9	23.9	22.603	0	31.481	505080000	25.0531	25.1322	26.1719	25.8579	25.3256	25.0873
0.0241389	-0.0295372	C7H239	Amidohydrolase family protein	FAEPRAA2165_00334		13	13	13	61.6	61.6	61.6	43.077	0	90.991	6959400000	27.8829	27.8784	28.3438	27.2477	28.4044	28.3644
0.0584711	-0.0311534	C7H7U2	Uncharacterized protein	FAEPRAA2165_02377		15	15	15	51.5	51.5	51.5	48.113	0	109.51	19013000000	29.0091	28.5384	28.4077	28.6693	28.5832	28.6093
0.0551496	-0.0334225	C7H5U8	Signal recognition particle receptor FtsY	ftsY		7	7	7	34.3	34.3	34.3	33.56	0	66.593	1913700000	26.3594	26.4523	26.7491	26.3533	26.8299	26.2773
0.0505175	-0.0340735	C7HAP6	Flavin-dependent thymidylate synthase	thyX		7	7	7	34.7	34.7	34.7	28.841	0	17.934	945600000	25.946	25.4621	25.9741	26.0231	25.7906	25.4664
0.0154699	-0.0346661	C7H2K2	Serine-type D-Ala-D-Ala carboxypeptidase	FAEPRAA2165_00501		6	6	6	29	29	29	35.582	0	45.373	1351800000	25.0265	26.1534	27.2596	26.5414	25.378	26.4162
0.0139673	-0.041846	C7H2Q6	N6_Mtase domain-containing protein	FAEPRAA2165_00554		5	5	5	6.8	6.8	6.8	139.04	0	12.237	215110000	22.748	25.0924	25.0708	25.449	23.943	23.3937
0.0873853	-0.0420119	C7H4M5	ATP-dependent zinc metalloprotease FtsH	ftsH		20	20	20	48.3	48.3	48.3	74.828	0	224.61	15488000000	28.2186	28.2368	28.4514	27.9543	28.4348	28.3917
0.022979	-0.0483735	C7H259	Uncharacterized protein	FAEPRAA2165_00353		1	1	1	6.4	6.4	6.4	26.038	0	9.5431	1371600000	28.2276	27.0952	27.4443	28.5527	27.6505	26.4187
0.0160547	-0.0508442	C7H7K6	Uncharacterized protein	FAEPRAA2165_02290		3	3	3	41.1	41.1	41.1	12.199	0	16.804	555620000	24.572	25.7423	26.1787	23.6664	25.846	26.8281
0.085612	-0.0567716	C7H9I8	Ion-translocating oxidoreductase complex subunit B	rnfB		13	13	13	55.7	55.7	55.7	31.167	0	91.471	35044000000	31.0876	30.7455	30.287	30.5919	30.6343	30.7235
0.0598877	-0.0607033	C7H5Q3	ABC_transp_aux domain-containing protein	FAEPRAA2165_01626		3	3	3	16.8	16.8	16.8	51.476	0	37.797	1761600000	27.5456	27.343	27.7839	27.4457	28.0876	26.9572
0.02376	-0.0644175	C7H9Q3	Putative permease	FAEPRAA2165_03056		1	1	1	3.1	3.1	3.1	48.383	0	8.4109	690460000	27.0705	25.7339	25.5278	27.5601	25.502	25.0769
0.111556	-0.065602	C7H3C0	Phosphomethylpyrimidine kinase	thiD		3	3	3	19.2	19.2	19.2	28.899	0	15.887	1536000000	27.2059	27.2042	27.1858	27.0933	26.7858	27.5201
0.0613236	-0.0664024	C7H3F8	Site-specific DNA-methyltransferase (adenine-specific)	FAEPRAA2165_00817		8	8	7	17.8	17.8	14.4	56.409	0	23.045	1019300000	25.6676	25.9435	26.7131	25.6779	26.3989	26.0481
0.152049	-0.067119	C7H386	UTP--glucose-1-phosphate uridylyltransferase	FAEPRAA2165_00745		15	15	15	83.2	83.2	83.2	32.935	0	257.69	31763000000	29.6734	29.3102	29.2789	29.192	29.3172	29.5519
0.114281	-0.0690543	C7H2Y6	RNA methyltransferase, RsmD family	FAEPRAA2165_00635		6	6	6	46.6	46.6	46.6	20.601	0	69.501	3003700000	27.4314	27.4642	27.8902	27.533	27.2422	27.8035
0.138723	-0.0698999	C7H1G7	N-acetylglucosamine-6-phosphate deacetylase	nagA		18	18	18	77.6	77.6	77.6	40.112	0	239.47	40760000000	30.2173	29.6939	29.6998	29.909	29.8167	29.6756
0.0364838	-0.0711765	C7H7Q4	Phage integrase SAM-like domain protein	FAEPRAA2165_02339		1	1	1	2.8	2.8	2.8	44.64	0	2.8209	19302000	23.1433	23.0031	24.0774	23.8514	22.2015	23.9574
0.0462361	-0.0746511	C7H6A7	DHHA1 domain protein	FAEPRAA2165_01839		2	2	2	11.6	11.6	11.6	35.518	0	9.9244	88926000	22.7937	23.3448	24.1771	22.8708	24.1081	23.1127
0.0146445	-0.0788905	C7H4U4	Carboxylic ester hydrolase	FAEPRAA2165_01310		5	5	5	18.4	18.4	18.4	49.621	0	14.541	842100000	23.113	27.0028	27.0654	23.2879	27.3187	26.3379
0.0523919	-0.0790965	C7H860	Hydrid cluster protein-associated redox disulfide domain protein	FAEPRAA2165_02495		4	4	4	73.8	73.8	73.8	9.4068	0	65.921	2703200000	27.8355	27.0856	27.6972	28.2754	27.4428	26.6628
0.0819821	-0.079408	C7H5R7	Rubredoxin	FAEPRAA2165_01641		11	11	11	59	59	59	20.697	0	145.46	68774000000	30.8284	30.5697	30.3272	30.0213	31.0794	30.3864
0.137353	-0.0807692	C7H7Q0	Endonuclease MutS2	mutS2		13	13	13	19.8	19.8	19.8	88.383	0	53.477	2280200000	26.6296	26.2386	26.4217	26.6979	26.065	26.2847
0.0231702	-0.0870889	C7H9V9	Tat pathway signal sequence domain protein	FAEPRAA2165_03113		1	1	1	4.9	4.9	4.9	49.304	0.0054432	0.60654	38745000	22.8969	23.0844	23.3373	24.6711	20.5693	23.817
0.0636825	-0.0900358	C7H734	HTH_16 domain-containing protein	FAEPRAA2165_02117		5	5	5	65.2	65.2	65.2	10.588	0	19.1	955960000	25.6743	26.4384	27.0801	26.7141	25.7788	26.4297
0.045341	-0.0925007	C7H223	Type III pantothenate kinase	coaX		3	3	3	26	26	26	27.38	0	23.623	337670000	24.6769	25.3265	25.3991	25.9468	23.7609	25.4172
0.1551	-0.0937856	C7HAX6	Dipeptidase	pepD		13	13	13	45.2	45.2	45.2	52.762	0	104.52	10449000000	29.0799	28.7703	28.7844	29.1884	28.6057	28.5592
0.115878	-0.09397	C7H8Q9	DUF262 domain-containing protein	FAEPRAA2165_02701		3	3	3	7	7	7	66.697	0	3.3047	266110000	25.025	25.2081	25.3682	24.5513	25.3879	25.38
0.144453	-0.0976016	C7H4Z0	IMP cyclohydrolase-like protein (Fragment)	FAEPRAA2165_01360		11	11	11	61.9	61.9	61.9	30.25	0	109.39	6051700000	27.9176	27.3785	27.3907	27.1729	27.4367	27.7843
0.166327	-0.0981083	C7H5I8	Aminopeptidase	pepE		14	14	14	42	42	42	50.105	0	67.908	6569600000	27.911	27.7532	27.8049	27.5825	27.4403	28.1519
0.176564	-0.0995248	C7H9R8	3-oxoacyl-[acyl-carrier-protein] reductase	fabG		11	11	11	68.3	68.3	68.3	26.104	0	154.12	16013000000	29.363	29.2243	29.8469	29.3194	29.2413	29.575
0.14947	-0.104522	C7H847	Uncharacterized protein	FAEPRAA2165_02482		19	19	19	58.3	58.3	58.3	54.628	0	194.17	10521000000	28.5741	28.1678	27.9175	28.3821	28.1831	27.7807
0.065328	-0.10669	C7H4V8	THUMP domain-containing protein	FAEPRAA2165_01324		5	5	5	21.1	21.1	21.1	44.232	0	21.185	581120000	24.574	26.0842	26.3643	25.8039	25.4124	25.4861
0.0805478	-0.110764	C7H7C0	50S ribosomal protein L27	rpmA		3	3	3	49.4	49.4	49.4	8.826	0	36.754	13292000000	30.6701	30.5192	30.2615	31.0634	29.4737	30.5813
0.0563052	-0.110868	C7H229	UPF0145 protein FAEPRAA2165_00323	FAEPRAA2165_00323		5	5	5	74.8	74.8	74.8	10.831	0	35.071	1618800000	26.9448	26.3482	25.8565	27.3962	26.0887	25.332
0.0881027	-0.112128	C7H1P4	Branched-chain-amino-acid transaminase	ilvE		6	6	6	25.3	25.3	25.3	40.008	0	18.103	262110000	24.5819	23.8244	25.2682	24.7702	24.399	24.1689
0.118398	-0.113551	C7H4M3	Uncharacterized protein	FAEPRAA2165_01238		2	2	2	19.6	19.6	19.6	29.848	0	14.53	419580000	25.1403	24.5287	25.6594	24.7795	25.0019	25.2064
0.163179	-0.113757	C7H3A1	Putative CoA-substrate-specific enzyme activase	FAEPRAA2165_00760		26	26	26	39.6	39.6	39.6	110.84	0	219.23	11715000000	28.3147	27.875	27.4071	27.7686	27.7376	27.7493
0.109636	-0.116713	C7H551	Methylglyoxal synthase	mgsA		8	8	8	79.1	79.1	79.1	14.862	0	57.58	17355000000	30.276	30.4128	29.57	29.7553	30.5302	29.6231
0.116012	-0.118575	C7HAW2	Peptidylprolyl isomerase	FAEPRAA2165_03474		6	6	6	28.9	28.9	28.9	39.416	0	129.04	16111000000	28.6567	29.8068	29.7094	29.2429	29.2053	29.3691
0.146673	-0.119134	C7H5T8	Uncharacterized protein	FAEPRAA2165_01662		3	3	3	44	44	44	15.783	0	29.054	1550200000	27.2071	26.4948	27.2915	26.9996	27.085	26.5514
0.0730049	-0.119354	C7H7T1	Na/Pi-cotransporter II-like protein	FAEPRAA2165_02366		1	1	1	3.2	3.2	3.2	65.071	0	6.1194	38762000	24.2098	23.2412	22.5819	23.0992	22.7367	23.839
0.190556	-0.121384	C7H8P4	Macro domain protein	FAEPRAA2165_02686		1	1	1	3.2	3.2	3.2	38.797	0.0016835	1.9619	14145000	23.363	23.3906	22.6959	23.1299	23.1044	22.8511
0.187644	-0.124763	C7H914	Protein RecA	recA		13	13	13	42.8	42.8	42.8	42.533	0	153.01	19660000000	29.1629	28.9156	28.6872	29.1532	28.4141	28.824
0.163365	-0.125291	C7H781	4-hydroxy-3-methylbut-2-en-1-yl diphosphate synthase (flavodoxin)	ispG		15	15	15	58	58	58	37.353	0	136.65	9733000000	28.5307	28.4534	28.6396	28.0279	28.2521	28.9678
0.0587098	-0.128917	C7H4J5	ABC transporter, permease protein	FAEPRAA2165_01210		3	3	3	15	15	15	34.779	0	7.8423	208700000	22.7771	24.9973	24.1777	23.9573	24.4859	23.122
0.0539435	-0.129885	C7H4Y7	Amidophosphoribosyltransferase	purF		6	6	6	21.1	21.1	21.1	50.136	0	10.712	1080400000	26.0288	27.3096	26.0264	26.0558	25.25	27.6693
0.265882	-0.131296	C7H6D1	Uncharacterized protein	FAEPRAA2165_01863		6	6	6	18.9	18.9	18.9	30.402	0	84.383	5095000000	28.7717	28.0973	28.359	28.2712	28.2476	28.3154
0.0871933	-0.139114	C7H2Q7	Uncharacterized protein	FAEPRAA2165_00555		11	11	11	14.4	14.4	14.4	140.72	0	41.669	828100000	24.4963	25.9767	25.6624	25.9092	24.771	25.0379
0.178132	-0.139548	C7H403	D-alanine--D-alanine ligase	ddl		9	9	9	37.8	37.8	37.8	39.562	0	31.779	1408900000	26.9478	26.2385	26.0837	26.3467	26.4769	26.0278
0.104954	-0.144704	C7HAP5	dTMP kinase	FAEPRAA2165_03361		4	4	4	21.6	21.6	21.6	25.037	0	11.988	241890000	25.2227	24.9455	24.4844	23.8814	25.3901	24.947
0.0745851	-0.145132	C7H5W8	Aminotransferase, class V	FAEPRAA2165_01692		3	3	3	11.9	11.9	11.9	47.087	0	3.9111	182780000	24.5731	22.7924	24.4203	23.9486	24.3385	23.0633
0.805272	-0.151757	C7H838	GTP-binding protein TypA	typA		17	17	17	45.6	45.6	45.6	67.084	0	197.47	22390000000	29.3708	29.3282	29.534	29.3781	29.1799	29.2198
0.170209	-0.152416	C7H982	Putative acyl carrier protein	FAEPRAA2165_02879		1	1	1	21.2	21.2	21.2	8.9029	0	14.045	2772400000	28.4375	28.62	28.4935	27.7023	28.619	28.7724
0.160184	-0.155756	C7H8K1	Diguanylate cyclase (GGDEF) domain protein	FAEPRAA2165_02643		14	14	14	58.7	58.7	58.7	29.968	0	243.96	12201000000	28.3846	29.3993	29.1021	28.7018	28.513	29.2039
0.271198	-0.157373	C7H759	Aspartokinase	FAEPRAA2165_02142		15	15	15	47.6	47.6	47.6	43.027	0	158.58	7794500000	28.5592	28.0785	27.9087	27.8235	28.2592	27.9915
0.0839404	-0.157899	C7H5T7	Uncharacterized protein	FAEPRAA2165_01660		2	2	2	36.4	36.4	36.4	11.329	0	22.201	830810000	27.3716	26.9811	26.4349	27.7636	26.8844	25.666
0.23565	-0.160399	C7H177	3-deoxy-7-phosphoheptulonate synthase	aroF		9	9	9	42.9	42.9	42.9	37.115	0	68.625	3726300000	27.7255	27.3918	26.8187	27.1409	27.2235	27.0904
0.12699	-0.161378	C7H532	Magnesium transporter MgtE	mgtE		11	11	11	41.3	41.3	41.3	51.851	0	126.79	9442700000	29.6562	29.1643	28.1518	28.7327	28.6421	29.1134
0.0522947	-0.161726	C7H1I3	Heavy metal-associated domain protein	FAEPRAA2165_00121		4	4	4	87.8	87.8	87.8	8.1373	0	37.621	748980000	24.4998	24.8406	26.6975	25.963	23.5527	26.037
0.147454	-0.166492	C7H3R3	UvrABC system protein A	uvrA		16	16	16	24.4	24.4	24.4	105.34	0	84.817	2651800000	26.3162	27.2173	27.0099	26.8637	26.0593	27.121
0.323728	-0.169349	C7H761	Homoserine dehydrogenase	FAEPRAA2165_02144		14	14	14	47.9	47.9	47.9	43.588	0	61.989	3826500000	27.1143	26.8484	26.5519	26.6767	26.4216	26.9083
0.129507	-0.172403	C7H4D7	Putative radical SAM protein YgiQ (Fragment)	FAEPRAA2165_01151		11	11	11	23.3	23.3	23.3	72.851	0	28.371	2586500000	27.1905	28.1156	27.9495	27.6313	28.2404	26.8667
0.594701	-0.172974	C7H3A0	Uncharacterized protein	FAEPRAA2165_00759		14	14	14	44.1	44.1	44.1	48.093	0	129.03	8126600000	28.21	27.9354	27.7757	27.7434	27.8251	27.8338
0.116536	-0.175608	C7H283	ThiF family protein	FAEPRAA2165_00379		3	3	3	27.9	27.9	27.9	28.878	0	6.8422	166450000	23.825	23.6152	24.9977	23.585	23.679	24.6471
0.107957	-0.177978	C7HAS6	Phospholipase D domain protein	FAEPRAA2165_03435		1	1	1	3.7	3.7	3.7	57.989	0	5.4803	48379000	22.7148	24.4047	22.9022	23.3358	23.5039	22.6481
1.0109	-0.180509	C7H8V4	Phosphoenolpyruvate carboxykinase (ATP)	pckA		33	33	33	76.6	76.6	76.6	59.298	0	323.31	374510000000	32.8464	32.7517	32.9923	32.6173	32.7718	32.6598
0.136089	-0.186513	C7H8Q3	Methylase_S domain-containing protein	FAEPRAA2165_02695		3	3	3	26.2	26.2	26.2	21.532	0	21.778	132180000	23.4645	24.2824	23.7231	24.4547	23.5295	22.9263
0.356483	-0.18953	C7H535	SPFH/Band 7/PHB domain protein	FAEPRAA2165_01405		12	12	12	54.5	54.5	54.5	33.163	0	130.18	57356000000	31.2992	30.9217	30.5811	30.5915	30.8398	30.8022
0.495558	-0.190843	C7H5Y3	4Fe-4S binding domain protein	FAEPRAA2165_01707		24	24	24	62.5	62.5	62.5	57.551	0	234.46	34662000000	30.0746	29.6288	29.6634	29.7735	29.499	29.5217
0.482337	-0.193984	C7H5K8	3-hydroxybutyryl-CoA dehydratase	crt		13	13	13	74.7	74.7	74.7	27.756	0	307.36	193190000000	33.0526	32.6165	32.9402	32.6739	32.4758	32.8778
0.072764	-0.195105	C7H4P7	GTP 3,8-cyclase	moaA		7	7	7	33.4	33.4	33.4	35.488	0	21.907	1032300000	26.1603	26.45	24.9623	24.501	25.2341	27.2521
0.0910659	-0.20049	C7H8B4	5-methyltetrahydrofolate--homocysteine methyltransferase	FAEPRAA2165_02554		3	3	3	7.5	7.5	7.5	85.933	0	24.692	614370000	24.4908	25.3891	25.9094	26.0391	25.3587	23.79
0.290671	-0.202609	C7H219	Uncharacterized protein	FAEPRAA2165_00310		9	9	9	31.4	31.4	31.4	37.93	0	44.391	3453700000	28.0178	27.3505	27.9716	27.936	27.4536	27.3425
0.175875	-0.20557	C7H8D8	UPF0340 protein FAEPRAA2165_02578	FAEPRAA2165_02578		5	5	5	39.2	39.2	39.2	20.316	0	36.565	2045300000	27.5921	27.4665	26.2758	27.0452	26.6182	27.0542
0.524271	-0.206852	C7H4Z9	Cell division ATP-binding protein FtsE	ftsE		7	7	7	44.6	44.6	44.6	29.69	0	33.45	3259100000	27.8077	27.795	27.4742	27.6004	27.2166	27.6393
0.257825	-0.209096	C7H3V0	Cell envelope-like function transcriptional attenuator common domain protein	FAEPRAA2165_00963		9	9	9	26.1	26.1	26.1	60.649	0	83.642	1795200000	26.6197	26.8991	26.4037	25.8932	26.8831	26.519
0.220033	-0.217111	C7HAT0	UDP-N-acetylglucosamine 1-carboxyvinyltransferase	murA		13	13	13	50	50	50	49.35	0	59.104	2457400000	27.1569	26.5832	26.7376	27.0111	26.8916	25.9238
0.124226	-0.221799	C7H1Y6	Putative phosphoglycolate phosphatase, bacterial	FAEPRAA2165_00278		4	4	4	34.4	34.4	34.4	23.326	0	57.88	1477100000	25.5126	27.3975	27.5077	26.6927	26.6444	26.4152
0.783555	-0.222645	C7H688	Alpha amylase, catalytic domain protein	FAEPRAA2165_01815		9	9	9	26.4	26.4	26.4	52.669	0	52.932	3001600000	27.1929	27.4009	27.055	26.8521	27.1431	26.9857
0.90958	-0.225353	C7HAW1	Malic enzyme, NAD binding domain protein	FAEPRAA2165_03473		14	14	14	50	50	50	52.817	0	91.298	6136100000	27.8824	27.6982	27.7672	27.7611	27.4728	27.4379
0.211171	-0.225782	C7H8G4	Chaperone protein DnaJ	dnaJ		10	10	10	39.9	39.9	39.9	42.354	0	83.642	1882500000	26.8322	26.8578	26.7819	26.9748	27.0484	25.7714
0.351062	-0.226515	C7H4U8	bPH_1 domain-containing protein	FAEPRAA2165_01314		3	3	3	31.4	31.4	31.4	15.947	0	39.973	2361000000	27.0546	27.5161	27.8402	27.4499	26.9742	27.3071
0.338675	-0.228621	C7H522	LL-diaminopimelate aminotransferase	dapL		20	20	20	66.2	66.2	66.2	46.076	0	194.45	29182000000	30.1486	29.3795	29.3247	29.3065	29.5572	29.3031
0.369714	-0.238797	C7H8J0	DUF4015 domain-containing protein	FAEPRAA2165_02632		5	5	5	20.6	20.6	20.6	39.463	0	31.66	1260700000	27.2932	26.9796	26.426	26.8445	26.5366	26.6013
0.197252	-0.239754	C7H7M6	Aspartate kinase	FAEPRAA2165_02310		5	5	5	38.1	38.1	38.1	16.632	0	55.686	5347400000	27.6436	27.8184	28.6584	27.5089	27.401	28.4913
0.468822	-0.240184	C7H9I1	Uncharacterized protein	FAEPRAA2165_02983		7	7	7	48.2	48.2	48.2	18.451	0	61.519	15974000000	29.3822	29.6297	29.7645	29.0113	29.3709	29.6738
0.309505	-0.243281	C7H843	RNA methyltransferase, TrmH family	FAEPRAA2165_02478		3	3	3	22.5	22.5	22.5	29.715	0	12.492	317490000	24.9475	25.6527	25.5024	24.8588	24.9139	25.6001
0.587387	-0.243737	C7H8Y8	ATPase family associated with various cellular activities (AAA)	FAEPRAA2165_02784		26	26	26	49.7	49.7	49.7	85.373	0	238.59	19286000000	29.2652	28.7784	28.8441	28.8677	28.773	28.5157
0.291526	-0.249766	C7H338	Uncharacterized protein	FAEPRAA2165_00686		7	7	7	33.9	33.9	33.9	31.644	0	24.019	731660000	26.2254	25.9668	25.4593	25.702	25.1471	26.053
1.25742	-0.250352	C7H4Q5	Aldehyde ferredoxin oxidoreductase, tungsten cofactor-binding domain protein	FAEPRAA2165_01270		32	32	32	65.5	65.5	65.5	79.779	0	323.31	53825000000	30.1547	30.2497	30.457	29.9814	30.0666	30.0623
0.119785	-0.251148	C7H956	UPF0109 protein FAEPRAA2165_02853	FAEPRAA2165_02853		2	2	2	36.4	36.4	36.4	8.4267	0	5.2933	622860000	25.0584	27.0354	27.0937	26.1643	25.4945	26.7752
0.300114	-0.251881	C7H303	Band_7_1 domain-containing protein	FAEPRAA2165_00651		11	11	11	42.7	42.7	42.7	45.215	0	83.175	5575700000	27.6169	28.0494	27.7846	27.8598	26.9319	27.9037
0.50561	-0.252895	C7H203	Pyrophosphate phospho-hydrolase	FAEPRAA2165_00295		18	18	18	42.4	42.4	42.4	62.111	0	144.88	6705000000	27.9671	28.0492	27.5029	27.8622	27.4419	27.4565
0.815892	-0.254443	C7H511	ABC transporter, ATP-binding protein	FAEPRAA2165_01381		14	14	14	68.4	68.4	68.4	35.509	0	137.97	11690000000	28.261	28.5095	28.6122	28.1519	28.0673	28.4002
0.146225	-0.254837	C7HAH5	Uncharacterized protein	FAEPRAA2165_03333		4	4	4	16.1	16.1	16.1	35.122	0	4.2626	130670000	24.3859	23.1632	25.1024	24.3242	24.2282	23.3347
0.202612	-0.255364	C7H8J9	5-methylthioadenosine/S-adenosylhomocysteine nucleosidase	mtnN		10	10	10	61.7	61.7	61.7	23.555	0	46.017	2493300000	27.7453	26.9568	26.194	26.6905	27.0471	26.3925
1.26689	-0.262575	C7H5K7	Acetyl-CoA C-acetyltransferase	FAEPRAA2165_01578		23	23	23	73.5	73.5	73.5	42.09	0	323.31	413810000000	33.5534	33.585	33.635	33.1828	33.5051	33.2978
0.119833	-0.266648	C7HAH4	Site-specific DNA-methyltransferase (adenine-specific)	FAEPRAA2165_03332		5	5	5	13.1	13.1	13.1	65.808	0	15.308	226820000	24.6445	24.2437	25.6891	25.4526	25.0911	23.2337
0.41847	-0.267033	C7H184	Uncharacterized protein	FAEPRAA2165_00022		5	5	5	43.7	43.7	43.7	28.119	0	23.017	697690000	26.221	26.369	26.4121	25.6196	26.5386	26.0427
0.143698	-0.269373	C7H173	ATPase, AAA family	FAEPRAA2165_00011		3	3	3	9	9	9	72.767	0	12.288	69121000	22.9642	23.3644	24.3883	24.2438	23.3307	22.3343
0.12233	-0.270648	C7H7L3	NAD(+)/NADH kinase (Fragment)	FAEPRAA2165_02297		4	4	4	25.2	25.2	25.2	22.742	0.0024773	1.4023	259560000	24.5232	24.1565	25.1489	22.8753	24.7533	25.3881
0.315652	-0.273259	C7HAS8	Uncharacterized protein	FAEPRAA2165_03437		2	2	2	23.1	23.1	23.1	20.657	0	5.667	64272000	23.6987	23.6573	23.6405	22.8642	24.0641	23.2485
0.294156	-0.292677	C7H5D4	ATPase family associated with various cellular activities (AAA)	FAEPRAA2165_01504		3	3	3	19	19	19	34.771	0	8.374	133880000	23.9306	23.9723	25.1581	24.1063	24.0288	24.0478
0.586168	-0.294134	C7H9M9	Chaperone protein DnaK	FAEPRAA2165_03030		8	8	8	30	30	30	41.701	0	59.005	2669700000	27.0539	26.3616	26.6756	26.289	26.6031	26.3166
0.275132	-0.294775	C7H5T9	ABC transporter, ATP-binding protein	FAEPRAA2165_01663		10	10	10	24.2	24.2	24.2	71.278	0	19.301	642950000	25.2483	25.6132	26.4452	25.6673	25.7656	24.9895
0.270995	-0.295956	C7H5Y9	Uncharacterized protein	FAEPRAA2165_01713		6	6	6	43	43	43	16.231	0	39.332	15514000000	30.424	29.5243	28.9811	29.219	29.5865	29.2361
0.904815	-0.297488	C7H9L6	RNA methyltransferase, TrmH family, group 3	FAEPRAA2165_03018		6	6	6	47.9	47.9	47.9	28.25	0	79.797	5652200000	28.3671	28.0105	28.3905	28.1326	27.8212	27.9219
0.419243	-0.297824	C7H2B8	Peptidylprolyl isomerase	FAEPRAA2165_00415		3	3	3	12.2	12.2	12.2	34.746	0	10.227	224270000	25.0129	24.6973	25.0795	25.035	24.0968	24.7645
0.412791	-0.305768	C7H433	Peptidase M16 inactive domain protein	FAEPRAA2165_01046		13	13	13	19.6	19.6	19.6	101.94	0	44.984	1271800000	25.7547	25.7477	26.6759	25.7579	25.6398	25.8633
0.465706	-0.305768	C7H8W2	Pyridine nucleotide-disulfide oxidoreductase	FAEPRAA2165_02756		6	6	6	50.7	50.7	50.7	28.781	0	40.948	1954300000	26.5134	27.3758	27.0086	26.4316	26.8987	26.6502
1.13486	-0.3061	C7H9Q9	Oligoendopeptidase, M3 family	FAEPRAA2165_03062		24	24	24	61.7	61.7	61.7	64.108	0	291.13	24575000000	29.2009	29.0359	28.8166	28.6419	28.6603	28.8329
1.41373	-0.313553	C7H768	DAK2 domain fusion protein YloV	FAEPRAA2165_02151		28	28	28	68.3	68.3	68.3	59.723	0	283	84954000000	30.7816	30.4293	30.6579	30.3173	30.3101	30.3007
0.809411	-0.314548	C7H8P1	Flavodoxin	FAEPRAA2165_02683		5	5	5	50.9	50.9	50.9	17.339	0	37.903	1888300000	26.7853	26.7081	26.6755	26.538	26.6285	26.0587
0.344811	-0.319218	C7H435	Zn_dep_PLPC domain-containing protein	FAEPRAA2165_01048		9	9	9	50.6	50.6	50.6	30.078	0	66.221	3187700000	28.3353	27.9127	27.624	27.21	27.4328	28.2716
0.643482	-0.321545	C7H852	Glutamate--ammonia ligase, catalytic domain protein	glnA		19	19	19	63.1	63.1	63.1	46.018	0	243.23	50278000000	30.6984	30.2666	30.0817	29.7785	30.0738	30.2299
0.585248	-0.322474	C7H1W9	Ribonuclease P protein component	rnpA		4	4	4	35.5	35.5	35.5	17.019	0	18.093	1634400000	27.26	26.9164	26.6171	26.4639	26.4317	26.9303
0.14232	-0.327686	C7H7R6	DNA ligase	ligA		8	8	8	30.7	30.7	30.7	48.502	0	27.362	724090000	25.0106	24.6614	25.7903	25.3683	25.8327	23.2782
0.329427	-0.328201	C7H6A3	DUF448 domain-containing protein	FAEPRAA2165_01835		2	2	2	36.7	36.7	36.7	10.56	0	11.881	831980000	25.557	26.7723	26.1693	25.7275	26.2483	25.5382
0.401349	-0.328266	C7H2C6	2-oxoglutarate reductase	pdxB		8	8	8	33.4	33.4	33.4	40.943	0	84.494	2026000000	27.2227	26.5885	26.6136	26.637	26.8623	25.9407
0.490704	-0.329467	C7H9I0	Uncharacterized protein	FAEPRAA2165_02982		2	2	2	18.5	18.5	18.5	20.914	0	13.153	355030000	25.6977	25.708	25.4477	25.0109	25.006	25.8481
0.257569	-0.331181	C7H2F2	Nucleotidyltransferase substrate-binding family protein	FAEPRAA2165_00449		4	4	4	25.1	25.1	25.1	25.468	0	31.26	578390000	26.4902	26.3143	25.649	25.7126	25.1125	26.6349
0.335639	-0.332574	C7H1R9	L-serine dehydratase	sdaAA		8	8	8	56.3	56.3	56.3	29.813	0	51.724	1657000000	26.7686	25.7349	26.9643	26.2528	25.8671	26.3503
0.749538	-0.332618	C7H7N3	Queuine tRNA-ribosyltransferase	tgt		12	12	12	42.8	42.8	42.8	42.898	0	114.8	7856500000	28.4959	27.9157	28.1259	27.644	28.0346	27.8611
2.40707	-0.332837	C7H5V5	Leucine--tRNA ligase	leuS		30	30	30	62	62	62	95.612	0	301.52	30975000000	29.0598	29.1511	29.1427	28.7391	28.7362	28.8797
0.575102	-0.33512	C7H251	Deoxyribose-phosphate aldolase	deoC		6	6	6	39.8	39.8	39.8	23.916	0	48.027	7690900000	29.6228	28.955	28.9969	28.8615	29.1028	28.605
0.650473	-0.335206	C7H5X2	Protein translocase subunit SecA	secA		35	35	35	45.7	45.7	45.7	106.21	0	313.14	22336000000	29.2942	28.6102	28.6805	28.3591	28.6263	28.5939
1.21103	-0.336884	C7H811	tRNA ligases class II (D, K and N)	FAEPRAA2165_02446		14	14	14	59.8	59.8	59.8	30.571	0	89.169	17498000000	29.5164	29.2965	29.1881	29.1699	28.8817	28.9388
0.447881	-0.346076	C7H7M3	Arginine repressor	argR		5	5	5	37.7	37.7	37.7	18.149	0	29.246	1801700000	27.3386	26.5366	26.7246	26.5983	26.0931	26.8701
0.206106	-0.346574	C7H9I6	Ion-translocating oxidoreductase complex subunit E	rnfE		2	2	2	13.6	13.6	13.6	23.681	0	9.2018	1297500000	28.4331	27.687	26.57	26.5368	27.7603	27.3533
0.268672	-0.347681	C7H4I8	Uncharacterized protein	FAEPRAA2165_01203		2	2	2	20	20	20	11.132	0	9.7598	307370000	26.2082	24.8095	24.9114	24.5486	25.4293	24.9082
0.544356	-0.348484	C7H7W0	Polyphosphate kinase	ppk1		24	24	24	38.9	38.9	38.9	88.352	0	120.08	4929500000	27.0992	27.8621	27.5811	26.8225	27.2826	27.3918
0.665207	-0.349899	C7H653	Redoxin family protein	FAEPRAA2165_01779		8	8	8	37.6	37.6	37.6	34.549	0	73.097	3325600000	27.6112	28.1406	27.9827	27.2435	27.5763	27.865
0.36562	-0.353145	C7H958	Signal recognition particle protein	ffh		14	14	14	52.8	52.8	52.8	49.312	0	117.88	3998600000	26.7643	27.2527	27.1756	27.4569	26.3875	26.2889
0.179038	-0.353254	C7H4V0	Diguanylate cyclase (GGDEF) domain protein	FAEPRAA2165_01316		1	1	1	4.8	4.8	4.8	33.573	0	5.379	97007000	22.993	24.4015	24.563	24.3378	22.526	24.034
0.189773	-0.356299	C7H7T2	Stage 0 sporulation protein A homolog	FAEPRAA2165_02367		2	2	2	19.7	19.7	19.7	26.027	0	2.7798	39964000	22.593	21.9707	22.7493	22.3207	23.1177	20.8058
0.939653	-0.356619	C7H8W4	Outer membrane insertion signal domain protein	FAEPRAA2165_02758		13	13	13	39.4	39.4	39.4	36.042	0	88.5	10587000000	28.7439	28.4759	28.5876	28.4794	28.3175	27.9407
0.729732	-0.356714	C7H6W9	Uncharacterized protein	FAEPRAA2165_02052		7	7	7	75.4	75.4	75.4	13.459	0	50.677	5333500000	28.8514	28.4661	28.6674	28.6761	28.2189	28.0198
0.307402	-0.359966	C7H170	Trypsin	FAEPRAA2165_00008		4	4	4	21.5	21.5	21.5	47.689	0	56.668	9943800000	29.1549	30.194	29.6177	28.5552	29.6289	29.7026
0.783308	-0.36181	C7H2H6	DNA-binding helix-turn-helix protein	FAEPRAA2165_00474		6	6	6	35.9	35.9	35.9	25.906	0	38.157	1001200000	26.5671	25.9072	25.9599	25.82	25.7897	25.7391
0.568483	-0.362066	C7H6V5	CTP synthase (glutamine hydrolyzing)	pyrG		14	14	14	47.3	47.3	47.3	51.303	0	145.88	8225700000	28.7206	28.2339	27.9212	28.2266	27.8915	27.6714
0.210114	-0.364509	C7H1U3	DNA polymerase III, delta subunit family protein	FAEPRAA2165_00233		2	2	2	11.5	11.5	11.5	33.66	0	11.609	245940000	23.4098	25.0796	25.192	23.5356	24.7058	24.3464
0.958335	-0.370658	C7HA32	Cell division protein FtsZ	ftsZ		12	12	12	55.6	55.6	55.6	40.129	0	185.4	12378000000	28.573	28.6239	29.0388	28.2089	28.5692	28.3456
0.341766	-0.375555	C7H1X3	R3H domain protein (Fragment)	FAEPRAA2165_00263		8	8	8	38.1	38.1	38.1	31.98	0	68.244	10030000000	29.9805	29.6608	29.0269	29.7522	29.2682	28.5211
1.60019	-0.377924	C7H5G5	Carboxyl transferase domain protein	FAEPRAA2165_01536		15	15	15	63.3	63.3	63.3	43.924	0	287.99	80048000000	31.152	31.084	31.3097	30.6964	30.7433	30.9721
0.59076	-0.379791	C7H5X5	Amidohydrolase	FAEPRAA2165_01699		12	12	12	46.3	46.3	46.3	45.132	0	79.711	5472400000	27.9892	28.0323	27.2195	27.4943	27.1419	27.4654
0.520181	-0.383245	C7H6M0	2-C-methyl-D-erythritol 2,4-cyclodiphosphate synthase	ispF		9	9	9	54.4	54.4	54.4	25.827	0	57.482	4408000000	28.7697	28.1915	28.6692	28.6822	27.7794	28.019
0.537716	-0.384943	C7H275	Uncharacterized protein	FAEPRAA2165_00369		7	7	7	28.1	28.1	28.1	41.699	0	102.19	2801600000	28.3454	28.0181	27.3212	27.4308	27.6945	27.4045
1.34784	-0.385327	C7H2X4	UDP-N-acetylmuramyl-tripeptide synthetase	murE		18	18	18	54.3	54.3	54.3	54.162	0	93.986	6069900000	27.9291	27.6202	27.518	27.3908	27.3063	27.2143
0.558255	-0.387189	C7H8V2	Tryptophan--tRNA ligase	trpS		9	9	9	34.3	34.3	34.3	40.013	0	72.316	3621000000	27.8983	27.6784	27.6265	27.2819	26.8702	27.8895
0.627608	-0.387589	C7H2Y3	Ribosomal RNA small subunit methyltransferase H	rsmH		10	10	10	64	64	64	35.356	0	75.885	3532000000	27.6396	27.7248	27.9998	27.6893	27.6219	26.8902
0.442728	-0.390176	C7H512	Tat pathway signal sequence domain protein	FAEPRAA2165_01382		16	15	15	41.6	39.9	39.9	74.573	0	119.17	5311100000	28.3935	27.3664	27.6269	27.5336	27.705	26.9777
0.32491	-0.396077	C7H6A8	tRNA pseudouridine synthase B	truB		2	2	2	15.9	15.9	15.9	32.008	0	4.7822	67191000	23.8072	23.0146	23.9747	22.3974	23.5507	23.66
0.603591	-0.396119	C7HAV1	Cysteine synthase	cysK		10	10	10	49.4	49.4	49.4	32.479	0	63.019	12594000000	29.6482	29.1007	28.9249	29.0384	28.4338	29.0132
0.318112	-0.400675	C7HAS7	EDD domain protein, DegV family	FAEPRAA2165_03436		7	7	7	47	47	47	30.616	0	68.654	10402000000	28.8469	29.6229	29.4739	28.6071	28.3201	29.8144
0.906983	-0.405617	C7H7U9	Uncharacterized protein	FAEPRAA2165_02384		2	2	2	65.9	65.9	65.9	4.8174	0	9.2777	740990000	26.2606	26.4202	26.8771	26.2708	25.9363	26.134
0.321981	-0.405659	C7H8B0	Uncharacterized protein	FAEPRAA2165_02550		1	1	1	5.1	5.1	5.1	19.193	0	2.5974	36793000	23.1064	23.8054	24.4027	22.657	23.7814	23.6591
0.718177	-0.408782	C7H1H9	Glycosyltransferase, group 2 family protein	FAEPRAA2165_00117		11	11	11	59.4	59.4	59.4	36.53	0	66.316	5949900000	28.3256	28.536	28.863	27.815	28.1483	28.5351
0.570597	-0.409756	C7H340	NlpC/P60 family protein	FAEPRAA2165_00688		6	6	6	29.8	29.8	29.8	36.292	0	39.503	1622500000	26.6557	26.4248	26.9444	26.4957	25.7045	26.5953
0.741483	-0.409957	C7HA20	Transcriptional regulator, AsnC family	FAEPRAA2165_03175		7	7	7	51.6	51.6	51.6	17.771	0	42.853	4132200000	27.5234	28.0898	28.0172	27.4798	27.1474	27.7733
0.434667	-0.412238	C7H3V5	AI-2 synthesis protein	luxS		2	2	2	24	24	24	16.485	0	19.305	681330000	26.4234	25.6475	26.1136	25.7797	26.1583	25.0099
0.505412	-0.414021	C7H6A0	Ribosome maturation factor RimP	rimP		4	4	4	24.5	24.5	24.5	18.009	0	14.086	1811300000	27.9909	27.3395	26.969	27.4014	26.9179	26.738
1.10951	-0.415757	C7H7S3	Phosphofructokinase	FAEPRAA2165_02358		6	6	6	55.3	55.3	55.3	22.126	0	55.424	4668700000	29.0119	28.9108	29.0909	28.2581	28.6991	28.809
0.420844	-0.418069	C7HAW5	SpoIID/LytB domain protein	FAEPRAA2165_03477		4	4	4	19.9	19.9	19.9	38.687	0	26.961	589530000	26.8419	26.1559	25.6707	25.5188	26.3089	25.5866
0.768171	-0.422899	C7H3Z3	tRNA N6-adenosine threonylcarbamoyltransferase	tsaD		7	7	7	24.5	24.5	24.5	35.33	0	15.267	1052400000	26.4186	26.6653	26.6656	26.4035	26.3965	25.6808
0.644289	-0.425533	C7H5L0	Acyl-CoA dehydrogenase, C-terminal domain protein	FAEPRAA2165_01581		22	22	22	67.9	67.9	67.9	42.463	0	305.17	147790000000	32.0189	31.8212	32.035	32.1057	31.3274	31.1653
0.717013	-0.425866	C7H7N0	Aspartate-semialdehyde dehydrogenase	asd		21	21	21	73	73	73	41.727	0	253.32	56856000000	30.5582	30.1342	30.2076	30.0375	29.4054	30.1795
0.407976	-0.426721	C7HAV3	Uncharacterized protein	FAEPRAA2165_03465		4	4	4	65.4	65.4	65.4	9.3525	0	64.255	2610500000	27.6218	27.5954	27.6673	27.0951	28.0171	26.4921
0.22	-0.428602	C7HAI1	ABC transporter, substrate-binding protein, family 3	FAEPRAA2165_03376		1	1	1	13.9	13.9	13.9	28.781	0.0039588	0.7267	24467000	22.9155	22.0726	22.1895	22.6087	22.7411	20.542
2.3014	-0.428718	C7H9U9	Lysine--tRNA ligase	lysS		25	25	25	55.1	55.1	55.1	57.558	0	178.67	24778000000	29.6126	29.6016	29.8228	29.2246	29.3025	29.2238
0.360191	-0.429945	C7H4I6	Fic family protein	FAEPRAA2165_01200		2	2	2	11.6	11.6	11.6	38.081	0	17.251	584540000	26.9566	25.9822	25.5994	26.094	25.172	25.9824
2.28844	-0.44202	C7H1V2	Pyruvate synthase	nifJ		61	61	61	76.1	76.1	76.1	128.26	0	323.31	1182200000000	33.6634	33.7408	33.8319	33.3864	33.1798	33.3439
0.525648	-0.443328	C7H6X4	Polyprenyl synthetase (Fragment)	FAEPRAA2165_02057		6	6	6	50.7	50.7	50.7	24.291	0	58.512	4653600000	28.7318	27.73	27.7607	27.9051	27.3152	27.6722
0.617622	-0.443396	C7H4M6	Hypoxanthine phosphoribosyltransferase	hpt		11	11	11	80.7	80.7	80.7	19.984	0	60.204	12887000000	29.294	29.6602	30.036	29.3971	28.743	29.52
1.11869	-0.443976	C7H4J4	Coenzyme A biosynthesis bifunctional protein CoaBC	coaBC		15	15	15	58.8	58.8	58.8	42.833	0	102.89	2746700000	27.4726	27.2822	27.4496	26.7784	27.3109	26.7831
0.355272	-0.445483	C7H8H5	Uncharacterized protein	FAEPRAA2165_02615		2	2	2	18.3	18.3	18.3	23.182	0	23.881	1695800000	28.1015	28.3808	27.7887	28.5808	26.9087	27.4451
0.776194	-0.450144	C7H4Q6	4Fe-4S binding domain protein	FAEPRAA2165_01271		7	7	7	57.9	57.9	57.9	22.514	0	102.96	2362700000	27.5989	27.1147	26.8527	26.4699	27.0027	26.7432
0.700181	-0.451054	C7H4Y8	Phosphoribosylformylglycinamidine cyclo-ligase	purM		9	9	9	40.5	40.5	40.5	37.134	0	105.11	9898000000	29.38	28.6539	28.4025	28.3996	28.3336	28.3501
0.193599	-0.457111	C7HAF7;C7H7J9	Histidine kinase	FAEPRAA2165_03315		1	1	1	4.4	4.4	4.4	38.348	0	5.9572	98326000	22.9103	24.5034	24.4032	24.2855	21.9934	24.1666
1.1459	-0.459056	C7H3U8	Glutamine-dependent NAD(+) synthetase	nadE		15	15	15	31.1	31.1	31.1	71.077	0	105.31	5777400000	28.0857	27.7256	27.9408	27.3469	27.7677	27.2604
0.278793	-0.461291	C7H2B0	Sigma-70 region 2	FAEPRAA2165_00405		1	1	1	3.2	3.2	3.2	25.34	0.0024855	1.4689	17272000000	31.9237	30.0989	29.8552	30.423	30.0422	30.0287
0.216004	-0.466448	C7H3B0	Uncharacterized protein	FAEPRAA2165_00769		3	3	3	14	14	14	40.713	0	10.516	94254000	23.0969	25.1725	22.7263	23.162	23.8302	22.6041
1.51209	-0.467632	C7H5L1	Electron transfer flavoprotein domain protein	FAEPRAA2165_01582		14	14	14	71.2	71.2	71.2	28.072	0	250.9	167880000000	32.6708	32.6914	32.5639	32.4368	31.9726	32.1138
1.05793	-0.467983	C7H684	PPIase	tig		9	9	9	40.2	40.2	40.2	36.517	0	56.808	4374400000	27.9209	27.5191	27.5457	27.2272	26.8975	27.4571
1.77788	-0.469376	C7H6K2	Dehydrogenase, FMN-dependent	FAEPRAA2165_01935		6	6	6	28.6	28.6	28.6	35.453	0	30.573	2126000000	27.6273	27.3942	27.3211	27.1098	26.8525	26.9722
0.848613	-0.470518	C7H7M8	4-hydroxy-tetrahydrodipicolinate reductase	dapB		13	13	13	83.3	83.3	83.3	27.274	0	123.12	6433200000	27.894	28.3577	28.6496	27.7466	27.6512	28.0919
1.09028	-0.471567	C7H8J5	Histidine kinase	FAEPRAA2165_02637		12	12	12	38.3	38.3	38.3	59.649	0	110.59	3641400000	27.0122	26.9072	27.4402	26.7082	26.8225	26.4143
1.34343	-0.472059	C7H3C6	GMP synthase [glutamine-hydrolyzing]	guaA		25	25	25	65.1	65.1	65.1	57.286	0	310.98	47121000000	30.0139	29.8115	29.4797	29.2351	29.4009	29.2528
0.338945	-0.47658	C7H207	Uncharacterized protein	FAEPRAA2165_00299		2	2	2	23.9	23.9	23.9	22.678	0	39.93	424200000	24.6376	24.2838	25.4243	24.2743	25.1402	23.5013
0.281707	-0.477732	C7H4M9	Replicative DNA helicase	dnaB		2	2	2	5.4	5.4	5.4	51.833	0	6.3748	80277000	23.4413	22.4595	24.2392	23.7768	22.2895	22.6405
0.434854	-0.479623	C7H285	tRNA-specific 2-thiouridylase MnmA	mnmA		3	3	3	11.3	11.3	11.3	41.445	0	17.944	186750000	23.814	25.3783	24.8305	24.2819	23.9673	24.3348
2.39705	-0.481864	C7H4Z8	Uncharacterized protein	FAEPRAA2165_01367		16	16	16	53.2	53.2	53.2	40.752	0	122.84	11592000000	29.2384	29.1496	29.0808	28.7939	28.5623	28.667
0.465059	-0.483583	C7H8B8	O-acetylhomoserine aminocarboxypropyltransferase/cysteine synthase	FAEPRAA2165_02558		17	17	17	84.4	84.4	84.4	46.357	0	134.11	10285000000	27.9058	28.8922	29.0888	27.6389	28.5093	28.2879
0.77487	-0.485377	C7H9N3	ABC transporter, permease protein	FAEPRAA2165_03035		1	1	1	7.3	7.3	7.3	23.571	0	2.7583	32074000	23.1369	23.7447	23.5284	23.0549	23.3385	22.5605
0.671661	-0.490152	C7H1Y9	Trk system potassium uptake protein TrkA	FAEPRAA2165_00281		7	7	7	67.9	67.9	67.9	23.937	0	130.28	7579500000	27.8954	28.6837	28.2135	27.5741	27.4975	28.2506
1.55864	-0.495597	C7H9R7	Malonyl CoA-acyl carrier protein transacylase	FAEPRAA2165_03070		15	15	15	57.5	57.5	57.5	33.179	0	261.76	94016000000	31.2971	31.5868	31.5256	30.9421	30.7899	31.1907
2.38037	-0.49735	C7H8C1	Glutamate--tRNA ligase	gltX		19	19	19	56.6	56.6	56.6	53.13	0	179.41	17705000000	28.8411	28.7713	28.8167	28.3188	28.1672	28.451
0.163072	-0.501386	C7H491	Peptidoglycan TGase	FAEPRAA2165_01104		2	2	2	9.1	9.1	9.1	26.818	0	10.939	659130000	24.396	27.8335	27.2457	25.0744	26.4038	26.4929
0.750138	-0.501469	C7H7L1	1-deoxy-D-xylulose-5-phosphate synthase	dxs		14	14	14	37	37	37	68.411	0	46.419	3121400000	27.2498	27.3376	27.3386	27.4069	26.6098	26.4049
0.387652	-0.501742	C7H5W2	Uncharacterized protein	FAEPRAA2165_01686		3	3	3	26.3	26.3	26.3	20.957	0	70.915	8551300000	30.0152	28.8392	29.3893	29.2841	29.3924	28.062
2.01977	-0.506225	C7H5G7	Conserved carboxylase domain protein	FAEPRAA2165_01538		26	26	26	74.5	74.5	74.5	52.074	0	316.18	89302000000	30.8714	30.9653	30.6382	30.2435	30.4086	30.3041
1.18167	-0.508586	C7H821	Transcriptional regulator, GntR family	FAEPRAA2165_02456		8	8	8	49.8	49.8	49.8	27.85	0	37.612	2228700000	27.0683	26.9606	27.1097	26.5462	26.1915	26.8751
0.739516	-0.509514	C7H3Y3	Glyceraldehyde-3-phosphate dehydrogenase	gap		19	19	19	81	81	81	36.873	0	323.31	459120000000	33.1269	33.6859	34.0525	32.9929	32.9043	33.4396
1.48532	-0.510102	C7H3V8	Phosphoglycerate kinase	pgk		24	24	24	85.1	85.1	85.1	42.306	0	323.31	289810000000	32.7122	32.4063	32.429	31.7607	32.1711	32.0854
1.75995	-0.513059	C7H984	AMP-binding enzyme	FAEPRAA2165_02881		29	29	27	67.5	67.5	67.5	56.363	0	323.31	253230000000	32.6656	32.2687	32.3204	31.9268	31.8257	31.9631
1.16846	-0.51355	C7H3B1	GHMP kinase, N-terminal domain protein	FAEPRAA2165_00770		13	13	13	49.5	49.5	49.5	45.397	0	83.295	3138700000	26.7903	27.4323	27.1822	26.4478	26.7367	26.6796
0.947349	-0.51512	C7H9R9	3-oxoacyl-[acyl-carrier-protein] synthase 2	fabF		19	19	19	88.3	88.3	88.3	42.804	0	323.31	145520000000	31.9328	31.9257	31.5883	30.875	31.3729	31.6534
1.05179	-0.51786	C7H2C8	Glycosyl hydrolase, family 1	FAEPRAA2165_00425		25	25	25	73.6	73.6	73.6	53.937	0	217.88	21626000000	29.1279	29.2389	28.6473	28.2012	28.6089	28.6504
0.303146	-0.522072	C7H1H3	Putative phosphoenolpyruvate-protein phosphotransferase	FAEPRAA2165_00111		3	3	3	9	9	9	59.33	0	17.115	186220000	24.4371	25.2955	24.04	24.0861	25.0899	23.0303
0.697255	-0.522097	C7H352	Putative ATP synthase F1, gamma subunit	FAEPRAA2165_00706		2	2	2	22.1	22.1	22.1	17	0	10.079	1303800000	26.6096	27.4483	27.4265	26.2718	26.6835	26.9629
0.40738	-0.524559	C7H7S9	HPr kinase/phosphorylase	hprK		7	7	7	29.9	29.9	29.9	34.474	0	34.281	608130000	25.2223	25.3752	25.9878	24.8695	24.2238	25.9184
0.588681	-0.530449	C7H9U8	Transcription elongation factor GreA	greA		8	8	8	73.9	73.9	73.9	17.565	0	95.417	18437000000	30.4047	29.7692	29.0219	29.2288	29.2661	29.1096
0.713976	-0.536682	C7H869	Uncharacterized protein	FAEPRAA2165_02504		7	7	7	43.6	43.6	43.6	35.594	0	55.403	7184500000	29.0237	28.8861	29.4731	28.0283	29.0214	28.7231
1.37745	-0.539906	C7H9C2	Macrolide export ATP-binding/permease protein MacB	macB		8	8	7	49	49	42.6	27.301	0	95.306	5943600000	28.4628	28.4651	28.6096	28.2965	27.6895	27.9317
0.371418	-0.540499	C7HAP9	Sodium ion-translocating decarboxylase, beta subunit	FAEPRAA2165_03365		1	1	1	13.4	13.4	13.4	21.098	0	40.667	408810000	25.0088	25.949	26.1596	24.2232	25.3665	25.9061
0.817294	-0.54516	C7H5X7	EDD domain protein, DegV family	FAEPRAA2165_01701		10	10	10	67.8	67.8	67.8	33.084	0	118.04	5773500000	28.1984	27.6618	27.6803	27.6025	27.5055	26.797
0.631981	-0.549383	C7H195	Transketolase, pyridine binding domain protein	FAEPRAA2165_00033		11	11	11	62.7	62.7	62.7	33.45	0	139.13	26624000000	30.1745	29.7018	28.9622	28.7526	29.0991	29.3386
0.976871	-0.554118	C7H788	Ribosome-recycling factor	frr		6	6	6	48.4	48.4	48.4	20.36	0	68.05	21790000000	30.4757	30.6914	30.0343	29.7002	29.6299	30.2089
0.117907	-0.554192	C7H9B5	Iron transport-associated domain protein	FAEPRAA2165_02912		3	3	3	13.8	13.8	13.8	29.488	0	13.784	966570000	26.7922	26.3472	25.5441	27.2848	27.4049	22.3312
1.563	-0.555001	C7H9R4	3-oxoacyl-[acyl-carrier-protein] synthase 3	fabH		8	8	8	38.5	38.5	38.5	32.743	0	100.97	9784900000	28.9827	29.1646	29.2052	28.4479	28.3828	28.8569
1.71478	-0.555719	C7H5Y8	Glucose-6-phosphate isomerase	pgi		17	17	17	65	65	65	49.175	0	214.83	9898000000	28.4628	28.2438	28.5549	27.7497	27.7518	28.0928
1.50038	-0.556643	C7H8K2	4-alpha-glucanotransferase	malQ		13	13	13	42.1	42.1	42.1	56.997	0	73.788	5734000000	27.9463	27.6447	27.8644	27.5541	27.122	27.1095
0.443107	-0.562704	C7H4R3	Cobalt ABC transporter, ATP-binding protein	FAEPRAA2165_01278		3	3	3	9.9	9.9	9.9	63.228	0	5.685	146310000	23.8757	23.9504	25.3383	24.3593	23.5529	23.5641
1.05766	-0.563668	C7HA26	AAA_23 domain-containing protein	FAEPRAA2165_03181		4	4	4	7.6	7.6	7.6	88.543	0	24.844	75987000	23.6043	23.8604	23.4112	22.7	23.4406	23.0443
0.572944	-0.564108	C7H6M6	Single-stranded-DNA-specific exonuclease RecJ	recJ		2	2	2	5.8	5.8	5.8	76.916	0	10.949	166880000	23.9992	24.1217	24.6372	23.6763	24.3738	23.0157
0.468921	-0.568439	C7H309	PTS system, glucose subfamily, IIA component	ptbA		3	3	3	30.9	30.9	30.9	18.228	0	18.623	6845200000	30.032	28.6291	28.5591	28.1694	28.8996	28.4457
2.11203	-0.569729	C7H9C3	Efflux transporter, RND family, MFP subunit	FAEPRAA2165_02921		17	17	17	58.6	58.6	58.6	57.384	0	218.94	20424000000	29.1696	29.1505	29.4422	28.748	28.7524	28.5527
1.23337	-0.573175	C7H615	4Fe-4S ferredoxin-type domain-containing protein	FAEPRAA2165_01741		4	4	4	34.1	34.1	34.1	19.015	0	17.953	523760000	26.3847	25.9258	25.9243	25.7171	25.5961	25.2022
1.06339	-0.573274	C7H8D4	Stage 0 sporulation protein A homolog	FAEPRAA2165_02574		8	8	8	34.4	34.4	34.4	33.472	0	153.78	31844000000	30.5433	30.2193	29.8669	29.4462	29.9574	29.5061
0.408541	-0.575727	C7H4G2	Stage 0 sporulation protein A homolog	FAEPRAA2165_01176		3	3	3	8.6	8.6	8.6	59.427	0	6.7747	63678000	23.9554	24.7442	23.007	23.8048	23.4686	22.706
0.590801	-0.576344	C7H7L0	Divergent PAP2 family	FAEPRAA2165_02294		2	2	2	14.1	14.1	14.1	17.24	0	6.5683	740940000	27.4276	26.5245	26.387	26.416	25.6319	26.5622
0.498471	-0.580964	C7H9C1	Efflux ABC transporter, permease protein	FAEPRAA2165_02919		6	6	6	18.2	18.2	18.2	43.638	0	57.326	4930400000	28.8626	28.1034	27.1781	27.2205	27.4499	27.7309
1.22458	-0.581111	C7H438	EDD domain protein, DegV family	FAEPRAA2165_01050		4	4	4	24.2	24.2	24.2	30.583	0	41.508	1061600000	27.0549	26.5773	26.4363	26.3482	25.9592	26.0177
1.26819	-0.582748	C7H6W7	Uncharacterized protein	FAEPRAA2165_01983		4	4	4	41.2	41.2	41.2	16.085	0	76.062	14197000000	30.0099	30.019	29.3853	29.3208	29.1848	29.1604
0.998742	-0.582787	C7H696	tRNA ligase class II core domain (G, H, P, S and T)	FAEPRAA2165_01828		4	4	4	51.6	51.6	51.6	24.323	0	58.098	5622500000	27.9989	28.8217	28.6728	27.9893	28.0464	27.7094
0.884849	-0.583459	C7H8E7	Glucokinase	FAEPRAA2165_02587		14	14	14	70.8	70.8	70.8	32.805	0	142.16	13473000000	28.6163	28.9671	29.31	28.308	28.019	28.8161
1.09443	-0.583755	C7H5M7	Putative xanthine dehydrogenase accessory factor	FAEPRAA2165_01598		2	2	2	14.3	14.3	14.3	33.687	0	4.3168	82352000	23.4747	23.6739	23.5858	22.5585	23.022	23.4026
0.85168	-0.585211	C7H787	Isoprenyl transferase	uppS		6	6	6	38.1	38.1	38.1	27.069	0	25.01	3439000000	28.0267	28.8124	28.7036	27.7959	27.6621	28.3291
1.92295	-0.59282	C7H8F6	Uncharacterized protein	FAEPRAA2165_02596		1	1	1	23.3	23.3	23.3	6.6429	0	5.0001	237830000	25.1411	25.2619	25.2208	24.3869	24.8401	24.6185
0.52988	-0.599821	C7H3S5	SsrA-binding protein	smpB		5	5	5	43.8	43.8	43.8	18.321	0	10.832	852400000	25.6747	26.9324	26.8887	26.4595	25.609	25.6278
0.265049	-0.601012	C7HAF8	ABC transporter, ATP-binding protein	FAEPRAA2165_03316		5	5	2	30.8	30.8	10.4	24.349	0	45.894	688040000	25.6992	25.1928	25.123	25.03	26.1066	23.0754
2.22788	-0.604351	C7H5H6	Peptide deformylase	def		5	5	5	36.5	36.5	36.5	20.054	0	92.674	2469900000	27.6162	27.5177	27.285	26.871	26.7701	26.9647
0.205355	-0.608018	C7H8R3	Uncharacterized protein	FAEPRAA2165_02705		6	6	6	43.3	43.3	43.3	23.676	0	11.902	314600000	25.4757	22.9283	25.5667	25.3901	22.8003	23.9562
1.04081	-0.612474	C7H2I2	Histidinol-phosphatase	FAEPRAA2165_00480		7	7	7	54.6	54.6	54.6	28.904	0	71.212	3148000000	27.514	27.421	27.9214	26.7632	26.7903	27.4656
1.40798	-0.623079	C7H538	Alpha-1,4 glucan phosphorylase	glgP		33	33	33	56.9	56.9	56.9	90.227	0	323.31	46403000000	30.347	29.7493	29.818	29.5084	29.2317	29.3049
0.910721	-0.632243	C7H5V0	Putative RNA-binding protein, YhbY family	FAEPRAA2165_01674		5	5	5	55.1	55.1	55.1	10.811	0	28.383	3497500000	28.6312	28.0481	27.5456	27.505	27.5419	27.2814
1.0822	-0.635304	C7H8H6	Peptidyl-prolyl cis-trans isomerase	FAEPRAA2165_02616		7	7	7	62.7	62.7	62.7	17.094	0	67.655	25900000000	30.335	29.6764	29.8604	28.9715	29.3527	29.6418
1.21869	-0.636182	C7H9C0	SLH domain-containing protein	FAEPRAA2165_02918		19	19	19	41.8	41.8	41.8	76.638	0	216.22	18864000000	29.0478	29.242	29.3032	28.1645	28.9709	28.549
0.339292	-0.636377	C7H4T5	ABC transporter transmembrane region	FAEPRAA2165_01300		1	1	1	4.2	4.2	4.2	58.811	0.0008569	2.3119	57535000	22.6517	22.6763	24.135	22.7423	23.4275	21.3841
1.15282	-0.637714	C7H5Q4	Uncharacterized protein	FAEPRAA2165_01627		3	3	3	16.9	16.9	16.9	33.609	0	16.035	512700000	26.1755	25.4239	25.4416	24.9482	24.9786	25.201
1.50762	-0.638124	C7H3T4	Pyrimidine-nucleoside phosphorylase	pdp		14	14	14	58.8	58.8	58.8	46.375	0	127.18	5067400000	27.8389	28.1981	28.0314	27.3432	27.1203	27.6907
2.11852	-0.639046	C7H3V7	Triosephosphate isomerase	tpiA		18	18	18	86.7	86.7	86.7	27.318	0	249.76	88341000000	31.7039	31.3698	31.4268	30.7084	30.9427	30.9323
0.160819	-0.639083	C7H5J7	Glutamate 5-kinase	proB		2	2	2	12.8	12.8	12.8	27.287	0	16.044	255730000	26.0439	25.7006	22.2904	22.3326	25.3294	24.4557
1.42245	-0.642701	C7H469	Mannonate dehydratase	uxuA		15	15	15	60.4	60.4	60.4	42.479	0	114.74	9917100000	28.7639	28.7341	28.9821	27.8524	28.1712	28.5284
1.20106	-0.644564	C7H6K9	Phosphoribosyl transferase domain protein	FAEPRAA2165_01942		9	9	9	52	52	52	19.446	0	91.843	6973800000	29.1389	28.5864	28.3753	27.8385	28.1578	28.1705
1.12732	-0.645694	C7H4P5	Molybdate ABC transporter, periplasmic molybdate-binding protein	modA		8	8	8	43.1	43.1	43.1	30.513	0	80.448	5107300000	28.7391	28.6172	28.103	27.6393	28.2121	27.6708
1.06301	-0.646376	C7H4A7	Toxic anion resistance protein TelA	FAEPRAA2165_01120		21	21	21	59.4	59.4	59.4	43.04	0	194.67	19378000000	29.7536	29.2597	29.0643	29.0984	28.6052	28.4348
0.350665	-0.650414	C7H9S0	3-hydroxyacyl-[acyl-carrier-protein] dehydratase FabZ	fabZ		4	4	4	49.4	49.4	49.4	16.975	0	12.683	446310000	24.2508	26.401	26.1713	24.5483	24.6514	25.6722
0.222258	-0.657475	C7H5K3	Uncharacterized protein	FAEPRAA2165_01574		2	2	2	5.5	5.5	5.5	45	0	3.8266	112140000	23.9138	24.6346	22.8065	22.2657	21.9482	25.1686
0.317254	-0.65842	C7H1C5	DNA topoisomerase	FAEPRAA2165_00063		1	1	1	1.8	1.8	1.8	54.166	0.0016694	1.6601	12246000	22.8689	23.9886	23.5478	24.3423	22.3388	21.7489
0.287984	-0.66143	C7H7S7	Uncharacterized protein	FAEPRAA2165_02362		3	3	3	11	11	11	27.692	0	7.6238	112250000	23.7054	24.9905	23.7024	21.9416	24.7606	23.7119
1.63772	-0.662537	C7H9D3	Metal-dependent carboxypeptidase	FAEPRAA2165_02931		15	15	15	40	40	40	56.825	0	75.805	3185100000	27.0731	27.2589	27.6286	26.6647	26.8037	26.5046
1.07495	-0.662795	C7H6M8	D-aminoacyl-tRNA deacylase	dtd		3	3	3	28.8	28.8	28.8	16.646	0	9.3714	310330000	25.6168	25.5467	24.8861	24.9798	24.6994	24.3821
0.450775	-0.665589	C7H3R4	UvrABC system protein B	uvrB		7	7	7	18.4	18.4	18.4	77.893	0	12.081	383690000	25.8664	25.3571	26.3123	25.7361	25.7684	24.0345
0.384333	-0.668611	C7H8J3	Putative electron transport complex protein RnfD	FAEPRAA2165_02635		1	1	1	3.3	3.3	3.3	36.572	0	5.2998	54882000	22.9203	24.1956	25.4115	23.7415	23.2689	23.5112
1.24978	-0.675145	C7H4N4	Ribonuclease J	rnj		16	16	16	38.8	38.8	38.8	65.934	0	155.78	5820000000	28.1372	27.7792	27.9651	27.4972	26.8227	27.5362
1.8026	-0.680894	C7H4Z1	AICARFT/IMPCHase bienzyme	FAEPRAA2165_01361		16	16	16	62.1	62.1	62.1	43.045	0	139.18	16328000000	29.5584	29.1318	29.1357	28.55	28.7719	28.4613
1.15619	-0.683364	C7H1T4	PSP1 C-terminal domain protein	FAEPRAA2165_00224		4	4	4	15.9	15.9	15.9	37.199	0	57.219	1087500000	26.6136	27.1364	27.021	26.5337	25.7907	26.3966
3.06617	-0.685137	C7H7S2	PFK domain-containing protein	FAEPRAA2165_02357		4	4	4	59.3	59.3	59.3	13.605	0	65.149	6092700000	28.7634	28.6798	28.533	27.929	27.9464	28.0454
1.32471	-0.688688	C7H5Q5	Spermidine/putrescine import ATP-binding protein PotA	potA		8	8	8	40.2	40.2	40.2	38.986	0	51.926	2069300000	26.8242	27.6372	27.2489	26.4512	26.524	26.6691
0.790282	-0.689269	C7H9H8	ABC transporter, ATP-binding protein	FAEPRAA2165_02980		7	7	7	53.8	53.8	53.8	27.284	0	37.517	900930000	25.7586	26.2532	26.8153	25.1198	26.0283	25.6112
3.83749	-0.691798	C7H3C8	Elongation factor Tu	tuf		27	27	27	82.8	82.8	82.8	44.14	0	323.31	689430000000	34.0869	34.1596	34.2003	33.5281	33.4111	33.4322
1.50158	-0.692265	C7HAV8	Phosphoribosyl pyrophosphate synthase	prs		16	16	16	58.4	58.4	58.4	42.377	0	192.24	26371000000	29.7916	30.3329	30.1967	29.3786	29.67	29.1958
0.968331	-0.694262	C7H1H1	Ribosomal protein L11 methyltransferase	prmA		13	13	13	55.6	55.6	55.6	32.555	0	74.867	5498700000	28.3132	28.2806	28.1678	28.2218	27.1683	27.2887
0.764568	-0.6987	C7H549	Penicillin-binding protein, transpeptidase domain protein	FAEPRAA2165_01419		8	8	8	18.8	18.8	18.8	80.488	0	41.913	1166800000	26.5739	27.5688	26.9525	25.8402	26.8896	26.2694
0.304898	-0.706935	C7H841	Pyrophosphate--fructose 6-phosphate 1-phosphotransferase	pfp		6	6	6	25.6	25.6	25.6	44.067	0	27.425	797370000	26.8478	26.1763	24.9672	24.1933	24.9097	26.7675
1.37112	-0.713822	C7H5W1	Elongation factor P	efp		8	8	8	75.1	75.1	75.1	20.799	0	119.03	60410000000	31.8545	31.6445	32.0404	31.5509	31.0064	30.8406
0.439767	-0.714333	C7H1Q3	TIR domain-containing protein	FAEPRAA2165_00192		2	2	2	8.4	8.4	8.4	55.942	0	5.5388	30435000	21.6225	22.1059	23.6277	21.4634	21.3222	22.4274
0.352742	-0.714597	C7H4B1	Cof-like hydrolase (Fragment)	FAEPRAA2165_01124		2	2	2	16.8	16.8	16.8	31.825	0	3.571	41478000	23.4769	24.2505	23.4901	24.2959	21.5412	23.2366
0.480593	-0.715317	C7H1I1	Cadmium-exporting ATPase	cadA		7	7	7	23.5	23.5	23.5	67.038	0	77.467	3307900000	27.2284	28.2539	27.3855	27.7315	25.832	27.1584
2.08736	-0.728107	C7H436	UDP-N-acetylmuramate--L-alanine ligase	murC		14	14	14	43.7	43.7	43.7	52.127	0	77.196	4573300000	27.5297	27.5683	27.7818	27.0909	26.9459	26.6585
0.297603	-0.73046	C7H918	Stage 0 sporulation protein A homolog	FAEPRAA2165_02815		4	4	4	20.5	20.5	20.5	26.045	0	5.6873	254050000	24.3067	25.612	25.5427	25.2493	25.3977	22.623
0.347839	-0.731099	C7H916	Uncharacterized protein	FAEPRAA2165_02813		1	1	1	4.4	4.4	4.4	35.106	0	8.3422	108920000	23.7531	24.3028	24.8232	23.8346	24.8178	22.0334
3.42806	-0.73162	C7H4Z4	Putative phosphoribosylformylglycinamidine synthase	FAEPRAA2165_01364		27	27	27	67.9	67.9	67.9	82.699	0	287.05	19015000000	28.9711	28.9126	29.0979	28.3329	28.2442	28.2097
1.53692	-0.735725	C7H9R2	Acetyl-coenzyme A carboxylase carboxyl transferase subunit beta	accD		12	12	12	50	50	50	31.544	0	147.16	14937000000	29.6738	29.2891	28.9178	28.5135	28.5368	28.6232
0.504764	-0.741064	C7H8M0	Chloride transporter, ClC family	FAEPRAA2165_02662		1	1	1	7.5	7.5	7.5	44.93	0.0024651	1.2242	29277000	23.4039	22.5062	24.522	22.9809	22.1986	23.0294
1.28252	-0.742858	C7H4X1	ABC-type bacteriocin transporter	FAEPRAA2165_01341		12	12	12	21.8	21.8	21.8	88.298	0	85.519	5285600000	28.8338	28.086	28.0979	27.8206	27.4963	27.4723
0.580488	-0.744757	C7H5Q6	ABC transporter, permease protein	FAEPRAA2165_01629		1	1	1	8.1	8.1	8.1	29.872	0	29.298	215260000	24.4186	24.7085	24.5355	22.7752	23.9295	24.7236
0.754871	-0.745253	C7HB01	Uncharacterized protein	FAEPRAA2165_03517		3	3	3	3.2	3.2	3.2	131.43	0	3.5541	51341000	23.0523	23.775	23.7781	23.2995	22.0371	23.0331
1.86933	-0.74585	C7H9C9	Uncharacterized protein	FAEPRAA2165_02927		9	9	9	62.7	62.7	62.7	26.578	0	232.35	116440000000	32.3974	31.7983	32.1373	31.433	31.3437	31.3187
0.755226	-0.748295	C7H9T4	ABC transporter, ATP-binding protein	FAEPRAA2165_03088		5	5	5	29.8	29.8	29.8	28.542	0	11.811	1984800000	27.6067	26.9378	27.212	26.8763	26.954	25.6812
0.683344	-0.75	C7H553	Uncharacterized protein	FAEPRAA2165_01423		5	5	5	23.2	23.2	23.2	34.507	0	15.896	689870000	27.231	26.1662	25.7707	25.619	25.2293	26.0696
1.99678	-0.750219	C7H3U1	Cytidine deaminase	cdd		6	6	6	54.4	54.4	54.4	16.205	0	56.237	4180700000	28.2017	28.1774	27.8886	27.2307	27.191	27.5953
0.657934	-0.757997	C7H6M7	(p)ppGpp synthase	FAEPRAA2165_01960		6	6	6	11.7	11.7	11.7	86.25	0	18.421	427240000	24.5889	26.2198	25.5604	25.1211	24.3919	24.5822
2.20501	-0.760742	C7H862	Acetate kinase	ackA		24	24	24	79.6	79.6	79.6	43.326	0	323.31	84034000000	31.2244	30.7922	30.9973	30.136	30.3826	30.213
0.962362	-0.766122	C7H2J5	Thioredoxin	trxA		4	4	4	53.1	53.1	53.1	14.397	0	59.248	15828000000	30.4631	30.3235	30.4848	29.2758	30.3962	29.3011
0.574829	-0.766448	C7H321	Glycosyl hydrolase family 2, sugar binding domain protein	FAEPRAA2165_00669		1	1	1	3	3	3	55.767	0	2.4837	37384000	24.7819	23.2121	24.2761	22.6626	23.9495	23.3586
1.47887	-0.766546	C7H823	Aspartate transcarbamylase	FAEPRAA2165_02458		10	10	10	76.9	76.9	76.9	16.606	0	86.079	28128000000	30.7474	30.04	30.2175	29.7164	29.3484	29.6404
2.03674	-0.768555	C7H256	Cytidylate kinase	cmk		9	9	9	55.7	55.7	55.7	24.053	0	141.32	3927900000	27.3358	27.5264	27.8624	26.7183	26.7982	26.9024
1.79226	-0.786526	C7H4W1	Glutamine--fructose-6-phosphate aminotransferase [isomerizing]	glmS		20	20	20	50.6	50.6	50.6	67.198	0	225.17	14346000000	29.3024	29.0915	28.7837	28.5209	28.1068	28.1902
1.47412	-0.789814	C7H365	1,4-alpha-glucan branching enzyme GlgB	glgB		14	14	14	22.7	22.7	22.7	85.099	0	97.234	3034600000	27.0251	27.4601	27.6546	26.7572	26.2609	26.7521
1.26235	-0.796169	C7H9R3	Acetyl-coenzyme A carboxylase carboxyl transferase subunit alpha	accA		12	12	12	50.8	50.8	50.8	34.552	0	139.06	22609000000	30.1733	29.6275	29.4745	28.5496	29.18	29.1573
1.77206	-0.797551	C7H4A3	Uracil phosphoribosyltransferase	upp		12	12	12	74.1	74.1	74.1	22.464	0	154.24	56876000000	30.7736	31.0662	31.1691	29.8971	30.4558	30.2634
1.05547	-0.80215	C7H1P5	HAD hydrolase, family IA, variant 3	FAEPRAA2165_00184		2	2	2	15.2	15.2	15.2	29.638	0	16.91	472190000	26.0967	26.5986	26.546	26.0931	25.7351	25.0067
0.779389	-0.805742	C7H5T4	Uncharacterized protein	FAEPRAA2165_01658		3	3	3	17.9	17.9	17.9	35.024	0	18.87	1522500000	27.3835	28.4791	28.3416	26.8992	26.9681	27.9197
3.82699	-0.808367	C7H5R1	Putative inosine-5-monophosphate dehydrogenase	FAEPRAA2165_01634		22	22	22	68.8	68.8	68.8	54.903	0	323.31	89298000000	31.53	31.4262	31.4038	30.7297	30.5997	30.6055
1.42564	-0.812668	C7H519	Aldose 1-epimerase	FAEPRAA2165_01389		6	6	6	42	42	42	33.104	0	59.902	1829200000	27.2293	26.8221	27.7123	26.4354	26.3335	26.5569
1.72998	-0.814674	C7HAQ2	Cell shape determining protein, MreB/Mrl family	FAEPRAA2165_03368		15	15	15	69.8	69.8	69.8	36.173	0	133.95	6570300000	27.7727	28.0295	27.5699	26.644	27.1357	27.1482
1.51394	-0.815611	C7H2C7	Phosphoribosylaminoimidazole-succinocarboxamide synthase	purC		16	16	16	64.4	64.4	64.4	35.309	0	234.18	30776000000	31.021	30.3487	30.2254	29.6716	29.7718	29.7048
1.97244	-0.81752	C7H233	Carbamoyl-phosphate synthase large chain	carB		41	41	41	69.3	69.3	69.3	119.18	0	323.31	28136000000	29.1481	28.7345	28.6284	27.8915	27.9814	28.1856
0.442271	-0.818364	C7H4A5	TPM_phosphatase domain-containing protein (Fragment)	FAEPRAA2165_01118		1	1	1	9.3	9.3	9.3	26.881	0	21.624	400590000	25.7425	26.1824	26.5855	25.9431	23.8505	26.2617
1.58291	-0.81844	C7H4C5	ABC transporter, ATP-binding protein	FAEPRAA2165_01138		26	26	26	62.8	62.8	62.8	56.641	0	199.32	25502000000	29.0808	29.6209	29.8246	28.5622	28.8497	28.659
1.01346	-0.822991	C7H855	Glutamine synthetase	FAEPRAA2165_02489		8	8	8	31	31	31	48.931	0	84.697	2323600000	26.526	27.051	27.6281	26.4681	25.8264	26.4417
0.740534	-0.823779	C7H378	SseB domain-containing protein	FAEPRAA2165_00737		1	1	1	15	15	15	15.864	0	5.5517	42263000	23.2168	24.1151	23.0686	22.8327	23.2066	21.8898
0.841444	-0.837055	C7H4A0	t(6)A37 threonylcarbamoyladenosine biosynthesis protein TsaE	FAEPRAA2165_01113		1	1	1	12	12	12	19.152	0	2.5979	68446000	24.4176	23.6368	23.696	23.771	23.0376	22.4305
1.12533	-0.837751	C7H1W7	Chromosomal replication initiator protein DnaA	dnaA		12	12	12	33.2	33.2	33.2	49.484	0	74.743	4458600000	27.9374	27.5468	27.7596	27.5698	26.6366	26.5242
1.96963	-0.837973	C7H196	Transketolase, thiamine diphosphate binding domain protein	FAEPRAA2165_00034		10	10	10	49	49	49	41.894	0	219.24	17798000000	29.994	29.5465	29.4945	28.9649	28.9063	28.6499
1.89315	-0.844689	C7H363	Glucose-1-phosphate adenylyltransferase, GlgD subunit	glgD		17	17	17	60.8	60.8	60.8	41.937	0	233.07	23259000000	29.6228	29.4322	29.4584	28.7544	28.2976	28.9274
0.558237	-0.845229	C7H4Y6	N5-carboxyaminoimidazole ribonucleotide mutase	purE		5	5	5	54.8	54.8	54.8	17.099	0	63.056	3629800000	27.54	27.5853	28.8593	27.5866	27.7364	26.126
0.600244	-0.849584	C7H1X8	Ribosomal RNA small subunit methyltransferase G	rsmG		9	9	9	53.6	53.6	53.6	25.601	0	34.461	2437900000	27.6836	26.8471	27.1979	27.1976	26.7278	25.2544
1.28586	-0.857494	C7H1J9	Tat pathway signal sequence domain protein	FAEPRAA2165_00137		6	6	6	14.7	14.7	14.7	52.883	0	34.532	1472800000	27.021	26.7353	26.9636	26.5931	25.5568	25.9976
1.09849	-0.858439	C7H5K9	3-hydroxyacyl-CoA dehydrogenase, NAD binding domain protein	FAEPRAA2165_01580		18	18	18	81.4	81.4	81.4	31.109	0	235	358740000000	34.2118	33.4562	33.2574	32.8029	33.1625	32.3847
1.59216	-0.866759	C7HAX3	ATP-dependent 6-phosphofructokinase	pfkA		13	13	13	57.3	57.3	57.3	38.722	0	109.28	23648000000	30.5345	30.019	29.9077	29.3028	29.005	29.5531
1.53913	-0.868282	C7H468	Mannitol dehydrogenase domain protein	FAEPRAA2165_01081		23	23	23	58.7	58.7	58.7	58.806	0	154.39	16257000000	28.553	28.3601	28.2757	27.0351	27.7989	27.75
2.13646	-0.870994	C7H476	Kinase, PfkB family	FAEPRAA2165_01089		17	17	17	61	61	61	37.321	0	203.2	31881000000	29.9727	30.408	30.3203	29.5234	29.1505	29.4141
0.214855	-0.878025	C7H4A8	Uncharacterized protein	FAEPRAA2165_01122		2	2	2	14.5	14.5	14.5	22.382	0	14.065	484240000	26.4478	25.3478	25.4343	26.571	21.7746	26.2502
0.788194	-0.879004	C7H2A8	Uncharacterized protein	FAEPRAA2165_00403		2	2	2	31.4	31.4	31.4	8.3328	0.0016793	1.8778	39921000	24.1812	23.9875	23.4789	22.4549	22.6165	23.9392
1.3623	-0.882799	C7H1H2	16S rRNA (uracil(1498)-N(3))-methyltransferase	FAEPRAA2165_00110		5	5	5	30.5	30.5	30.5	32.843	0	54.876	1357100000	26.4969	27.3155	27.4516	26.218	26.1084	26.2894
1.98148	-0.882953	C7H8G3	Glycosyl hydrolase family 25	FAEPRAA2165_02603		9	9	9	23.4	23.4	23.4	62.076	0	135	4445000000	28.4943	28.3286	27.8631	27.3141	27.2893	27.4338
1.95516	-0.883958	C7H853	Gln-synt_C-ter domain-containing protein	FAEPRAA2165_02488		17	17	17	80.6	80.6	80.6	31.298	0	260.98	47079000000	30.5068	30.9837	31.0341	29.7798	29.9514	30.1415
0.673239	-0.887021	C7H554	Uncharacterized protein	FAEPRAA2165_01424		3	3	3	14.8	14.8	14.8	28.647	0	9.0678	1949700000	28.5687	28.0685	26.7844	27.2109	27.1783	26.3715
1.25833	-0.894136	C7H3V2	Phosphopentomutase	deoB		12	12	12	48	48	48	42.69	0	82.945	7264800000	28.9234	28.4437	28.2539	27.2127	28.1344	27.5915
1.45142	-0.907372	C7H2H8	Tat pathway signal sequence domain protein	FAEPRAA2165_00476		9	9	9	67	67	67	19.711	0	249.61	125140000000	32.5611	33.2717	33.3332	32.3294	32.2673	31.8472
1.36343	-0.910255	C7H908	Putative endoribonuclease L-PSP	FAEPRAA2165_02805		3	3	3	38.5	38.5	38.5	12.627	0	33.825	3346800000	28.3438	29.0915	28.9639	28.0772	28.1204	27.4709
0.372351	-0.910453	C7H231	DEAD/DEAH box helicase	FAEPRAA2165_00325		9	9	9	31.9	31.9	31.9	44.872	0	25.659	1282300000	26.6815	26.6905	25.3821	26.4444	26.0804	23.498
1.4904	-0.911284	C7H850	Uncharacterized protein	FAEPRAA2165_02485		9	9	9	29.1	29.1	29.1	46.015	0	48.343	1131500000	26.2891	26.5902	26.7585	25.1926	25.6622	26.0491
0.38541	-0.912821	C7H981	Uncharacterized protein	FAEPRAA2165_02878		7	7	7	25.9	25.9	25.9	45.497	0	13.824	605680000	25.7869	26.1791	26.0712	23.1437	25.8094	26.3458
0.60686	-0.914309	C7H9T3	ABC transporter, permease protein	FAEPRAA2165_03087		2	2	2	13.8	13.8	13.8	27.998	0	6.2895	559270000	26.7473	26.8167	25.6894	26.6377	25.0034	24.8693
0.267932	-0.917773	C7H8I7	Methyltransferase domain protein	FAEPRAA2165_02629		2	2	2	12.1	12.1	12.1	30.732	0	5.5875	278230000	25.0352	25.8277	24.4707	21.7245	24.6571	26.1986
1.41568	-0.931389	C7H5G3	Sporulation protein YtfJ	ytfJ		6	6	6	77.3	77.3	77.3	13.932	0	115.73	10549000000	29.5538	29.0118	28.5889	27.9525	28.367	28.0408
1.35167	-0.931462	C7H3D8	Deoxyguanosinetriphosphate triphosphohydrolase-like protein	FAEPRAA2165_00797		2	2	2	8.1	8.1	8.1	38.148	0	7.134	128070000	23.3447	24.2308	24.2158	23.2018	22.7456	23.0495
0.795954	-0.935457	C7H1K8	Uncharacterized protein	FAEPRAA2165_00146		1	1	1	9	9	9	24.818	0	5.9475	49521000	24.0388	23.8925	24.2724	23.4965	22.0855	23.8154
0.794361	-0.94587	C7H8Z6	Holliday junction ATP-dependent DNA helicase RuvB	ruvB		4	4	4	21.1	21.1	21.1	38.586	0	14.159	635330000	27.2318	26.3078	25.3981	25.2755	25.6582	25.1664
1.65132	-0.948279	C7H372	Oxidoreductase NAD-binding domain protein	FAEPRAA2165_00731		7	7	7	32.3	32.3	32.3	36.866	0	39.711	3535000000	28.5278	27.6454	28.1689	27.0651	27.2494	27.1828
0.772827	-0.954492	C7HB02	Uncharacterized protein	FAEPRAA2165_03518		1	1	1	7	7	7	24.819	0	3.0682	62228000	24.5442	23.8073	25.1368	24.3701	23.2397	23.015
3.17358	-0.96018	C7H235	Orotate phosphoribosyltransferase	pyrE		7	7	7	49.6	49.6	49.6	25.833	0	138.17	13612000000	29.5486	29.5717	29.5394	28.3936	28.707	28.6784
0.637036	-0.960377	C7H878	Transcriptional regulator, Rrf2 family	FAEPRAA2165_02513		2	2	2	14.8	14.8	14.8	16.241	0	10.64	598670000	27.3432	25.8578	26.5976	26.6407	25.426	24.8507
2.79905	-0.964117	C7H9C8	Uncharacterized protein	FAEPRAA2165_02926		18	18	18	84.6	84.6	84.6	34.769	0	323.31	147050000000	32.4905	32.6385	32.8906	31.6143	31.7391	31.7738
1.37555	-0.965614	C7H500	Cell division protein FtsX	FAEPRAA2165_01370		2	2	2	9.3	9.3	9.3	32.902	0	32.143	821220000	26.3568	26.8252	27.2071	25.9633	26.1217	25.4072
1.4499	-0.97092	C7H6L8	Phosphoglucomutase/phosphomannomutase, alpha/beta/alpha domain I	FAEPRAA2165_01951		23	23	23	58.9	58.9	58.9	60.972	0	142.02	8769600000	28.9334	28.163	28.063	27.3966	27.1737	27.6764
1.14	-0.972711	C7H988	Glycosyltransferase, group 1 family protein	FAEPRAA2165_02885		2	2	2	6.8	6.8	6.8	58.762	0	3.3905	44576000	24.0871	23.2151	24.4985	23.0177	23.1586	22.7062
1.37842	-0.982206	C7H7V7	Radical SAM domain protein	FAEPRAA2165_02392		7	7	7	17.3	17.3	17.3	70.15	0	36.968	1191000000	25.957	26.0643	26.8162	25.2059	25.6688	25.0162
2.51228	-0.985219	C7H983	AMP-binding enzyme	FAEPRAA2165_02880		27	25	25	56.1	56.1	56.1	55.211	0	201.63	42164000000	30.8505	30.3775	30.6855	29.7742	29.5414	29.6422
1.59512	-0.986783	C7H3S1	Transglutaminase-like protein	FAEPRAA2165_00932		14	14	14	46.5	46.5	46.5	55.945	0	94.133	4168000000	28.0355	27.3761	27.3622	26.4259	26.9575	26.43
0.492652	-0.998211	C7H537	Alpha amylase, catalytic domain protein	FAEPRAA2165_01407		3	3	3	8.6	8.6	8.6	70.81	0	9.3485	111900000	23.7865	24.4316	25.0548	23.4398	24.8116	22.027
1.10764	-1.00642	C7H6N1	Phosphoribulokinase/uridine kinase family protein	FAEPRAA2165_01964		8	8	8	34.3	34.3	34.3	35.315	0	54.803	946180000	26.4342	27.3825	26.1202	25.9965	25.6023	25.3188
0.274145	-1.00918	C7H8Z2	Cobalt transport protein	FAEPRAA2165_02788		5	5	5	21	21	21	30.406	0	13.309	596460000	26.3523	25.5847	24.0526	26.6084	24.2938	22.0599
0.609247	-1.01879	C7H304	Uncharacterized protein	FAEPRAA2165_00652		2	2	2	5.2	5.2	5.2	40.421	0.00084531	2.0505	157240000	26.3052	23.8653	25.0741	23.7337	24.5707	23.8838
0.518489	-1.02181	C7H540	Uncharacterized protein	FAEPRAA2165_01410		4	4	4	43.4	43.4	43.4	14.474	0	18.558	501480000	26.4236	26.2813	25.3239	23.4058	25.8844	25.6732
0.813468	-1.02362	C7H5R6	Uracil transporter	FAEPRAA2165_01640		1	1	1	7.4	7.4	7.4	47.411	0	19.147	707510000	26.9822	25.8781	27.0317	25.4993	26.4248	24.897
1.44986	-1.02709	C7H4Z2	Phosphoribosylamine--glycine ligase	purD		12	12	12	53.8	53.8	53.8	45.894	0	120.4	9174500000	28.9278	28.4161	28.5785	28.0153	27.7811	27.0447
0.387696	-1.03195	C7H7S4	DNA polymerase III subunit alpha	FAEPRAA2165_02359		1	1	1	1.4	1.4	1.4	131.8	0	2.3591	147940000	22.684	25.5446	26.0397	23.0506	24.4497	23.6722
2.52087	-1.03394	C7H9D2	Histidyl-tRNA synthetase	hisS		13	13	13	44.6	44.6	44.6	46.572	0	85.878	5161300000	27.8659	27.7253	27.7432	26.8489	26.944	26.4397
1.78787	-1.03442	C7H274	Sigma-70 region 2	FAEPRAA2165_00368		3	3	3	34.4	34.4	34.4	18.592	0	18.325	483680000	26.1206	26.279	26.6435	25.4909	24.8984	25.5505
0.996533	-1.04232	C7HAW0	Hydrolyase, tartrate alpha subunit/fumarate domain protein, Fe-S type	FAEPRAA2165_03472		4	4	4	20.8	20.8	20.8	29.767	0	23.699	1143400000	27.3432	26.5674	26.6427	26.2857	24.9634	26.1772
2.29904	-1.04411	C7H5T2	HAD hydrolase, family IA, variant 1	FAEPRAA2165_01656		3	3	3	21.7	21.7	21.7	24.932	0	38.676	844860000	26.6443	26.7529	26.5754	25.9718	25.4164	25.452
0.434323	-1.04749	C7HAQ1	Sodium pump decarboxylase, gamma subunit	FAEPRAA2165_03367		1	1	1	34.7	34.7	34.7	12.051	0.0024671	1.2886	184410000	25.1786	24.6704	25.571	24.5645	25.5385	22.1744
1.11823	-1.04855	C7H9I5	Electron transport complex, RnfABCDGE type, G subunit	rnfG		2	2	2	29.1	29.1	29.1	18.965	0	27.698	2432800000	27.909	28.597	28.9973	27.4959	27.9591	26.9028
1.86666	-1.04977	C7H362	Glycogen synthase	glgA		22	22	22	63.8	63.8	63.8	53.241	0	175.94	14322000000	29.2676	28.7687	28.4862	27.9659	27.788	27.6193
0.598082	-1.06049	C7H484	Aminotransferase, class I/II	FAEPRAA2165_01097		7	6	6	26.4	23.6	23.6	45.988	0	17.954	277890000	25.5961	25.0671	25.6851	22.9661	25.6087	24.592
0.752103	-1.06155	C7H2W4	Uncharacterized protein	FAEPRAA2165_00612		2	2	2	13.1	13.1	13.1	30.537	0	14.763	112670000	22.8985	24.6263	24.9012	22.7664	23.3322	23.1427
0.386472	-1.06163	C7H4S8	Glycosyltransferase, group 4 family	FAEPRAA2165_01293		1	1	1	3.2	3.2	3.2	34.199	0	2.8997	193070000	25.3223	24.95	25.1264	22.8068	26.3712	23.036
0.183284	-1.06187	C7H7X3	DNA mismatch repair protein MutS	mutS		13	13	13	22	22	22	96.986	0	18.601	1206900000	26.0534	22.1261	29.0455	24.2267	23.347	26.4657
2.98655	-1.06386	C7H325	Phosphoenolpyruvate-protein phosphotransferase	ptsP		23	23	23	62.4	62.4	62.4	60.097	0	313.19	22293000000	29.3657	29.0835	29.1907	27.9872	28.1498	28.3113
1.69263	-1.07142	C7H353	ATP synthase subunit alpha	atpA		16	16	14	48.2	48.2	44.3	54.549	0	201.28	38311000000	30.9553	30.5686	30.1906	29.7817	29.1548	29.5638
1.87903	-1.07492	C7H9R5	Putative enoyl-[acyl-carrier-protein] reductase II	FAEPRAA2165_03068		8	8	8	73.3	73.3	73.3	32.592	0	69.436	12808000000	29.9571	29.8078	30.4642	28.7007	29.2302	29.0734
1.66592	-1.07726	C7H5I5	UDP-N-acetylmuramoylalanine--D-glutamate ligase	murD		15	15	15	48.2	48.2	48.2	51.465	0	97.591	10998000000	29.3009	29.083	28.5229	27.9953	28.1411	27.5386
0.676656	-1.08413	C7H7W2	Haloacid dehalogenase-like hydrolase	FAEPRAA2165_02397		5	5	5	27	27	27	29.497	0	6.1786	318300000	24.1593	25.1471	25.8799	23.2035	23.7381	24.9924
2.1596	-1.08449	C7HAF2	Bro-N domain-containing protein	FAEPRAA2165_03310		4	1	1	21.2	8.8	8.8	33.959	0	2.3764	26943000	23.7018	23.8706	24.2001	22.5335	22.9715	23.014
1.76093	-1.08494	C7HA50	Uncharacterized protein	FAEPRAA2165_03205		4	4	4	50	50	50	10.069	0	31.94	11173000000	30.4254	30.411	30.3104	29.7419	28.795	29.3551
2.24792	-1.08659	C7H5V4	Ribosomal silencing factor RsfS	rsfS		4	4	4	66.7	66.7	66.7	14.209	0	27.541	3810000000	28.5217	28.5326	28.9552	27.7218	27.7272	27.3008
1.03568	-1.08778	C7H994	Pyruvate formate-lyase-activating enzyme	pflA		11	11	11	58.2	58.2	58.2	28.186	0	36.358	3686400000	27.1755	28.2495	28.5283	26.6098	26.6425	27.4376
3.95083	-1.09436	C7H993	Formate acetyltransferase	pflB		45	45	45	76.1	76.1	76.1	85.379	0	323.31	426200000000	33.1324	33.1461	32.9441	31.9166	32.0125	32.0105
1.60295	-1.1	C7H475	2-dehydro-3-deoxy-phosphogluconate aldolase	eda		16	16	16	77.5	77.5	77.5	34.03	0	146.81	28349000000	30.0588	30.344	30.6223	29.6525	29.3376	28.735
1.62307	-1.10121	C7HA19	Aminotransferase	FAEPRAA2165_03174		9	9	9	34.2	34.2	34.2	44.071	0	49.506	1428100000	26.6517	27.2107	27.0044	26.1546	26.0802	25.3283
0.940831	-1.11871	C7H5G2	Uncharacterized protein	FAEPRAA2165_01533		2	2	2	11.7	11.7	11.7	25.016	0.0024979	1.543	47504000	24.1475	24.3431	23.8852	22.2885	22.6667	24.0644
1.63371	-1.12442	C7H4U9	Uncharacterized protein	FAEPRAA2165_01315		5	5	5	25.8	25.8	25.8	36.616	0	39.843	1601200000	27.7071	27.6503	26.9422	26.673	26.2509	26.0024
1.81341	-1.1267	C7H4K2	Glycerol-3-phosphate dehydrogenase [NAD(P)+]	gpsA		13	13	13	58.9	58.9	58.9	39.826	0	173.31	13669000000	29.3806	28.9984	29.4122	28.0671	28.5897	27.7543
1.42361	-1.12757	C7H8W3	Uncharacterized protein	FAEPRAA2165_02757		9	9	9	90.8	90.8	90.8	15.914	0	173.62	62299000000	32.1825	31.6859	31.774	31.321	30.7786	30.16
1.7979	-1.1297	C7HAP2	Peptidase, U32 family	FAEPRAA2165_03358		8	8	8	33.1	33.1	33.1	47.223	0	16.893	529050000	25.7908	25.8698	26.4128	24.8032	25.2819	24.5992
0.491412	-1.13373	C7H911	CDP-diacylglycerol--glycerol-3-phosphate 3-phosphatidyltransferase	pgsA		3	3	3	17.3	17.3	17.3	21.793	0	8.9439	619470000	27.0633	26.6742	25.314	26.8457	23.9562	24.8486
3.11502	-1.13832	C7H760	Homoserine kinase	thrB		5	5	5	19.3	19.3	19.3	31.71	0	21.862	596830000	26.6562	26.8553	26.5237	25.388	25.6377	25.5946
2.4105	-1.13973	C7H477	4-deoxy-L-threo-5-hexosulose-uronate ketol-isomerase	kduI		10	10	10	47.9	47.9	47.9	32.185	0	53.093	3838800000	28.0516	27.6113	27.4946	26.7188	26.5961	26.4234
1.40213	-1.15226	C7H2Z9	Phosphomethylpyrimidine synthase	thiC		1	1	1	3.4	3.4	3.4	47.721	0	14.101	114800000	25.0127	24.6794	24.0183	22.9483	23.7891	23.5162
1.37869	-1.15389	C7H326	Phosphocarrier, HPr family	FAEPRAA2165_00675		5	5	5	44.8	44.8	44.8	9.2918	0	16.188	14179000000	30.4186	30.6777	31.0312	29.0158	29.4442	30.2058
0.29659	-1.15557	C7H322	Isocitrate dehydrogenase [NADP]	FAEPRAA2165_00670		3	3	3	11.7	11.7	11.7	45.25	0	8.4743	479190000	27.352	24.1831	25.4188	27.0022	22.7648	23.7203
3.22484	-1.15918	C7H4L0	Phosphate acetyltransferase	pta		16	16	16	68.6	68.6	68.6	35.869	0	162.28	20606000000	29.7741	29.5642	29.719	28.7241	28.449	28.4067
1.40013	-1.1639	C7H4P3	ABC transporter, ATP-binding protein	FAEPRAA2165_01258		3	3	3	12.6	12.6	12.6	37.444	0	10.77	91567000	23.9899	24.8113	24.0395	23.0537	23.6328	22.6625
2.29422	-1.16621	C7H364	Glucose-1-phosphate adenylyltransferase	glgC		20	20	20	71.8	71.8	71.8	43.558	0	229.44	17425000000	29.295	29.971	29.5801	28.5918	28.3475	28.4083
1.38088	-1.16852	C7H762	ACT domain protein	FAEPRAA2165_02145		3	3	3	23.2	23.2	23.2	17.935	0	6.8253	291310000	25.8571	26.1048	25.3504	24.1634	25.2407	24.4027
1.90013	-1.16943	C7H1S8	Aldose 1-epimerase	FAEPRAA2165_00218		4	4	4	29.1	29.1	29.1	38.748	0	12.898	719940000	26.3456	27.1714	27.0719	25.7849	25.7564	25.5394
0.938839	-1.17519	C7H4X8	SPFH/Band 7/PHB domain protein	FAEPRAA2165_01348		4	4	4	16.6	16.6	16.6	35.915	0	10.982	245990000	24.3766	25.9829	25.3355	24.6587	24.0763	23.4345
0.929932	-1.18419	C7H398	Uncharacterized protein	FAEPRAA2165_00757		4	4	4	23.9	23.9	23.9	33.928	0	4.4433	126300000	24.738	23.1128	24.9893	22.9249	23.1245	23.2382
0.901095	-1.18536	C7H8C7	HNH endonuclease domain protein	FAEPRAA2165_02567		8	8	8	25.9	25.9	25.9	42.932	0	50.401	1005200000	26.9692	26.4383	26.3232	25.7544	24.255	26.1652
0.545409	-1.19185	C7H2I0	Phosphoribosyl transferase domain protein	FAEPRAA2165_00478		3	3	3	37.4	37.4	37.4	22.74	0	5.8303	156860000	23.7501	23.5108	26.5085	23.3192	23.2969	23.5779
3.50756	-1.19461	C7H6W3	Tat pathway signal sequence domain protein	FAEPRAA2165_01979		20	20	20	66.8	66.8	66.8	47.807	0	317.99	34375000000	30.2672	30.073	29.9302	28.8706	28.9578	28.8581
1.7064	-1.20808	C7H2C5	Phosphoserine aminotransferase	serC		11	11	11	44.3	44.3	44.3	44.217	0	75.544	2462200000	27.5157	26.9044	26.4605	25.6466	25.9446	25.6651
2.2855	-1.23222	C7H3U0	Basic membrane protein	FAEPRAA2165_00952		7	7	7	44.6	44.6	44.6	43.797	0	78.399	45883000000	32.239	32.7523	32.5912	31.6206	31.1322	31.133
1.20273	-1.23466	C7H9G7	Uncharacterized protein	FAEPRAA2165_02969		3	3	3	19.2	19.2	19.2	18.223	0	14.64	634900000	27.008	26.2315	26.3029	25.7079	25.6789	24.4517
1.51601	-1.24333	C7H2Z8	Cof-like hydrolase	FAEPRAA2165_00646		4	4	4	33	33	33	29.217	0	23.133	1062700000	27.0524	26.9929	27.2928	26.0167	25.1717	26.4197
2.05322	-1.24747	C7H478	Oxidoreductase, short chain dehydrogenase/reductase family protein	FAEPRAA2165_01091		9	9	9	48.5	48.5	48.5	27.997	0	69.594	4163100000	27.5394	28.4056	27.8699	26.5575	26.7281	26.7869
2.29545	-1.2554	C7H7I1	Glycosyl hydrolase, family 31	FAEPRAA2165_02265		24	24	24	57.3	57.3	57.3	78.252	0	159.05	6660500000	27.6034	27.8171	27.8488	26.8943	26.1697	26.4391
2.83845	-1.2629	C7H350	ATP synthase subunit beta	atpD		23	22	22	80.4	78	78	50.603	0	323.31	63644000000	31.3415	30.8433	31.3053	29.8757	29.8842	29.9417
1.70654	-1.26361	C7H351	ATP synthase F1, gamma subunit	atpG		7	7	7	61.5	61.5	61.5	20.572	0	103.35	5410400000	28.6987	27.8831	28.752	27.2793	27.4371	26.8266
0.753889	-1.26643	C7H4Y3	Cys-tRNA(Pro)/Cys-tRNA(Cys) deacylase	FAEPRAA2165_01353		2	2	2	17.5	17.5	17.5	17.003	0	10.177	100850000	23.1445	24.7818	24.3791	23.4885	23.3691	21.6485
2.45476	-1.26666	C7H525	Acyl carrier protein	acpP		3	3	3	35.1	35.1	35.1	8.6356	0	17.178	10997000000	30.4386	30.7988	30.1675	29.3853	29.0792	29.1403
2.20099	-1.26688	C7H670	Tripeptide aminopeptidase	pepT		11	11	11	38	38	38	43.892	0	66.296	5114200000	28.4709	27.9235	28.2864	27.1261	26.6006	27.1534
0.521305	-1.26762	C7H5I0	Serine/threonine phosphatase stp	stp		3	3	3	25	25	25	28.108	0	19.649	707610000	26.8529	26.3884	26.3882	26.2577	23.1631	26.4059
2.21549	-1.27511	C7H4P1	Putative NADH oxidase	FAEPRAA2165_01256		13	13	13	50.9	50.9	50.9	41.282	0	99.714	5538100000	28.3	28.2471	27.6895	26.7787	26.5738	27.0588
1.14776	-1.27623	C7H7E8	Uncharacterized protein	FAEPRAA2165_02232		2	2	2	26	26	26	16.785	0	8.3238	185570000	25.2322	25.2916	25.4409	24.3735	23.028	24.7345
2.26273	-1.28416	C7H9W1	Tat pathway signal sequence domain protein	FAEPRAA2165_03115		8	8	8	57.7	57.7	57.7	21.22	0	84.97	8396600000	29.2792	28.9961	28.7251	27.9847	27.3949	27.7683
1.66817	-1.29776	C7HAY2	Plasmid stabilization system protein, RelE/ParE family	FAEPRAA2165_03496		1	1	1	19.1	19.1	19.1	12.871	0	9.3301	52887000	23.8983	23.816	23.8624	23.19	22.5254	21.968
0.698982	-1.31313	C7H2C3	23S rRNA (Uracil-5-)-methyltransferase RumA	rumA		5	5	5	20.3	20.3	20.3	40.519	0	12.275	262330000	24.262	24.3255	25.8585	23.1367	24.8177	22.5522
1.33199	-1.32271	C7H2Y8	Beta-galactosidase	FAEPRAA2165_00636		10	10	10	17.7	17.7	17.7	88.773	0	53.294	1670900000	27.9986	26.851	26.7684	25.8135	26.332	25.5043
2.13908	-1.35554	C7H969	Tat pathway signal sequence domain protein	FAEPRAA2165_02866		16	16	16	66.2	66.2	66.2	48.652	0	305.42	38739000000	30.5537	30.3804	30.6135	29.6639	29.0174	28.7998
2.55238	-1.37064	C7H6C0	Lactaldehyde reductase	fucO		17	17	17	68.9	68.9	68.9	41.325	0	268.66	47645000000	30.9051	30.9176	30.7418	29.402	29.8667	29.1839
2.00956	-1.37142	C7H238	Orotidine 5-phosphate decarboxylase	pyrF		14	14	14	53.5	53.5	53.5	31.157	0	107.44	8249800000	29.1871	28.5469	28.5744	27.1637	27.8163	27.2143
2.01981	-1.37302	C7H4C4	Branched-chain amino acid ABC transporter, permease protein	FAEPRAA2165_01137		1	1	1	6.3	6.3	6.3	35	0	8.9431	79455000	24.6996	24.6778	24.6402	23.2839	23.816	22.7986
2.80247	-1.37593	C7H1L2	Beta-galactosidase	FAEPRAA2165_00151		27	27	27	52.6	52.6	52.6	83.999	0	323.31	120710000000	31.8098	31.5278	31.4532	30.1448	30.499	30.0192
1.52099	-1.37767	C7H217	Carbon starvation protein CstA	FAEPRAA2165_00309		8	8	5	18.6	18.6	12.4	54.347	0	65.833	21068000000	30.5215	30.9514	31.1112	30.1166	28.8044	29.5301
2.51269	-1.38256	C7H237	Oxidoreductase NAD-binding domain protein	FAEPRAA2165_00331		10	10	10	72.8	72.8	72.8	27.867	0	51.381	3723200000	28.675	28.2187	27.9926	26.8578	27.0713	26.8094
1.15356	-1.38811	C7H6M3	FAD dependent oxidoreductase	FAEPRAA2165_01956		3	3	3	11.1	11.1	11.1	56.218	0	3.8424	103900000	23.8306	24.8181	25.3996	23.9404	23.1089	22.8346
1.43497	-1.39922	C7H5Z5	Phosphotransferase enzyme family	FAEPRAA2165_01720		8	8	8	39.5	39.5	39.5	40.384	0	58.917	1518000000	27.3809	27.1748	26.6005	26.4239	25.1811	25.3535
3.1033	-1.41188	C7H4N6	Uncharacterized protein	FAEPRAA2165_01251		3	3	3	34.7	34.7	34.7	17.667	0	17.087	1063400000	27.1409	26.9938	27.4285	25.7539	25.9352	25.6385
1.70601	-1.41791	C7HAD5	Uncharacterized protein	FAEPRAA2165_03290		2	2	2	35.2	35.2	35.2	10.358	0	11.09	1222600000	28.737	27.9783	27.5526	26.9027	26.7148	26.3968
3.02922	-1.42805	C7H2M8	Uncharacterized protein	FAEPRAA2165_00526		2	2	2	10.9	10.9	10.9	41.65	0	2.7452	40349000	23.9127	23.4605	23.6937	22.0899	22.2652	22.4277
3.6769	-1.42895	C7H1M3	Oxidoreductase, short chain dehydrogenase/reductase family protein	FAEPRAA2165_00162		2	2	2	7.7	7.7	7.7	30.071	0	6.592	205720000	25.372	25.4263	25.5103	23.9056	23.9019	24.2143
0.776239	-1.4299	C7H4K6	UvrABC system protein C	uvrC		2	2	2	4.6	4.6	4.6	68.777	0	9.1899	29491000	24.212	23.5865	21.8861	20.8245	22.3325	22.2379
3.30899	-1.4322	C7H5Q8	ABC transporter, solute-binding protein	FAEPRAA2165_01631		4	4	4	14.4	14.4	14.4	45.806	0	37.071	495300000	26.1971	26.0988	25.7731	24.6502	24.6353	24.487
1.66053	-1.43846	C7H552	Nitroreductase family protein	FAEPRAA2165_01422		7	7	7	69.4	69.4	69.4	18.261	0	39.817	2461100000	27.8439	27.222	27.145	26.0132	26.5054	25.3768
2.00391	-1.44016	C7HAD0	ThiF family protein	FAEPRAA2165_03285		5	5	5	35.6	35.6	35.6	25.259	0	5.5986	326350000	25.1421	24.8499	25.1458	24.0388	23.7392	23.0392
1.06181	-1.45263	C7H6L9	Putative 2-C-methyl-D-erythritol 4-phosphate cytidylyltransferase	FAEPRAA2165_01952		2	2	2	12.1	12.1	12.1	26.338	0	3.6411	408280000	25.7428	25.2922	26.2034	23.1259	24.7776	24.9771
0.68483	-1.45576	C7H1U0	Biotin--[acetyl-CoA-carboxylase] ligase	FAEPRAA2165_00230		2	2	2	12.2	12.2	12.2	27.832	0	10.556	192710000	24.7001	25.5023	25.5795	25.4127	23.7937	22.2082
1.44178	-1.4565	C7H1U2	Serine-type D-Ala-D-Ala carboxypeptidase	FAEPRAA2165_00232		4	4	4	14.2	14.2	14.2	47.042	0	22.126	876690000	27.3514	27.1772	27.0431	26.4402	25.8944	24.8675
3.47079	-1.46997	C7H880	Alcohol dehydrogenase, iron-dependent	FAEPRAA2165_02518		12	12	12	53.8	53.8	53.8	44.513	0	130.3	7042600000	28.1232	28.1666	28.2017	26.5369	26.5995	26.9453
1.09466	-1.47085	C7HAD6	Uncharacterized protein	FAEPRAA2165_03291		3	3	3	42.9	42.9	42.9	10.244	0	35.331	529700000	25.5369	26.6113	27.6206	25.3799	24.7423	25.2341
1.40973	-1.47742	C7H1S9	Uncharacterized protein	FAEPRAA2165_00219		8	8	8	49.2	49.2	49.2	20.421	0	63.892	7446700000	29.5535	28.9868	28.1586	27.9326	27.3328	27.0012
2.33349	-1.48296	C7H9R6	Oxidoreductase, 2-nitropropane dioxygenase family protein	FAEPRAA2165_03069		9	9	9	38.6	38.6	38.6	37.445	0	70.17	10058000000	29.5472	29.0967	28.722	27.4972	27.8374	27.5824
1.0151	-1.48534	C7H2H1	Uncharacterized protein	FAEPRAA2165_00469		2	2	2	7.8	7.8	7.8	38.591	0	6.1209	194710000	25.8109	25.7104	24.5886	23.7281	24.9304	22.9954
1.58826	-1.50478	C7H6C5	Histidine kinase	FAEPRAA2165_01857		6	6	6	21.8	21.8	21.8	49.639	0	14.115	280910000	24.7996	25.2142	25.2354	22.8088	23.7123	24.2137
2.91573	-1.50973	C7H354	ATP synthase subunit delta	atpH		8	8	8	59.8	59.8	59.8	19.763	0	92.87	8284400000	29.338	28.9993	29.2261	27.3791	27.7547	27.9004
2.6225	-1.51076	C7H2K1	Uncharacterized protein	FAEPRAA2165_00499		2	2	2	24.2	24.2	24.2	19.644	0	23.703	530660000	27.0199	26.6263	26.5474	24.9274	25.5	25.2339
1.82102	-1.51255	C7H769	Uncharacterized protein	FAEPRAA2165_02152		4	4	4	44.8	44.8	44.8	12.59	0	48.598	3352300000	27.9402	28.1926	28.7511	26.2826	27.262	26.8017
2.21548	-1.52943	C7H502	Peptidase, S41 family	FAEPRAA2165_01372		8	8	8	41.6	41.6	41.6	40.413	0	75.643	4045500000	28.6138	28.4606	28.1007	26.3801	27.1817	27.0251
1.73383	-1.53323	C7H5E3	Tat pathway signal sequence domain protein	FAEPRAA2165_01513		15	15	15	39.9	39.9	39.9	63.606	0	97.142	6963900000	28.38	27.9657	28.3161	26.861	27.2376	25.9635
1.35725	-1.54586	C7HAD2	Uncharacterized protein	FAEPRAA2165_03287		8	8	8	68.1	68.1	68.1	20.874	0	60.404	4316200000	27.8448	27.5741	27.7677	26.6447	25.1332	26.771
1.39255	-1.54947	C7H3E8	Uncharacterized protein	FAEPRAA2165_00807		1	1	1	7.7	7.7	7.7	22.785	0.00084962	2.1106	70888000	24.9558	24.0515	25.0313	22.4143	23.1325	23.8434
1.91886	-1.55466	C7H6P5	Addiction module toxin, RelE/StbE family	FAEPRAA2165_01991		5	5	5	61.5	61.5	61.5	11.113	0	24.638	1382100000	27.0132	27.4552	27.6746	25.9927	26.2402	25.2461
2.52076	-1.55602	C7H292	Addiction module antitoxin, RelB/DinJ family	FAEPRAA2165_00387		5	5	5	66.7	66.7	66.7	13.333	0	56.052	2255800000	27.7944	28.1336	28.5738	26.6157	26.457	26.7612
2.08876	-1.56209	C7H2J6	Uncharacterized protein	FAEPRAA2165_00494		2	2	2	19.3	19.3	19.3	12.3	0	9.4152	18421000000	31.0169	31.7583	31.795	29.5727	30.1898	30.1215
1.5445	-1.56618	C7HAV9	Hydrolyase, tartrate beta subunit/fumarate domain protein, Fe-S type	FAEPRAA2165_03471		3	3	3	33.3	33.3	33.3	19.565	0	33.068	546570000	26.582	26.6804	26.7798	24.1875	25.5487	25.6076
2.46854	-1.59585	C7H3U4	Purine nucleoside phosphorylase DeoD-type	deoD		11	11	11	63.1	63.1	63.1	26.337	0	127.11	70146000000	31.9142	31.4421	31.3291	29.6194	30.0343	30.2442
1.41906	-1.59706	C7H5S7	Uncharacterized protein	FAEPRAA2165_01651		2	2	2	18.6	18.6	18.6	29.603	0	2.4811	68475000	23.4997	24.5516	24.9148	23.3342	22.4913	22.3494
1.51732	-1.60033	C7HAN8	RecF/RecN/SMC N-terminal domain protein	FAEPRAA2165_03353		6	6	6	22.1	22.1	22.1	47.371	0	28.315	572660000	27.1943	25.776	26.0273	24.3876	25.1294	24.6797
1.39764	-1.60068	C7H4P0	Flavodoxin family protein	FAEPRAA2165_01255		6	6	6	62.1	62.1	62.1	18.676	0	84.273	3312700000	27.7376	28.1535	28.0581	27.3568	26.2046	25.5858
1.37595	-1.6191	C7H9L8	Rubrerythrin	FAEPRAA2165_03020		9	9	9	68.5	68.5	68.5	20.896	0	63.997	3436000000	28.2088	27.783	27.182	25.2178	26.7688	26.3299
1.34445	-1.6255	C7H5K0	Putative dihydroxyacetone kinase regulator	FAEPRAA2165_01571		1	1	1	10.7	10.7	10.7	23.235	0	5.4311	113740000	24.3505	25.0193	25.0905	23.45	23.9291	22.2046
1.50558	-1.63355	C7H454	Efflux ABC transporter, permease protein	FAEPRAA2165_01067		12	12	12	20.6	20.6	20.6	119.63	0	58.235	603270000	25.4263	26.6967	27.0873	24.785	24.7296	24.7951
1.51963	-1.64481	C7H2L7	Uncharacterized protein	FAEPRAA2165_00515		3	3	3	42.6	42.6	42.6	7.2861	0	26.165	4400000000	29.8325	29.2262	29.658	28.8597	27.4348	27.4877
2.69205	-1.66986	C7H9W9	Tat pathway signal sequence domain protein	FAEPRAA2165_03123		11	11	11	37.2	37.2	37.2	39.403	0	78.002	4286200000	28.8018	28.3733	28.3266	27.1623	26.5513	26.7784
2.59863	-1.67331	C7H4K7	Phosphocarrier protein HPr	FAEPRAA2165_01222		4	4	4	59.8	59.8	59.8	9.4607	0	32.346	28409000000	32.3851	32.1649	32.1622	30.8085	30.7934	30.0904
1.53351	-1.67993	C7H1M4	Ornithine carbamoyltransferase	argF		4	4	4	18.4	18.4	18.4	33.335	0	6.6642	753900000	25.9923	24.4156	24.7008	23.0822	23.4294	23.5573
1.22965	-1.69478	C7H8W1	L-asparaginase, type I	FAEPRAA2165_02755		3	3	3	20.6	20.6	20.6	37.168	0	8.2696	104080000	23.2108	23.8726	25.3314	22.5246	22.6773	22.1286
2.06442	-1.69933	C7H5I1	Non-specific serine/threonine protein kinase	FAEPRAA2165_01552		12	12	12	28.8	28.8	28.8	66.602	0	68.784	3194700000	28.5363	27.5973	27.5241	26.3528	26.2933	25.9136
3.90098	-1.70018	C7H8I0	DNA-binding helix-turn-helix protein	FAEPRAA2165_02620		1	1	1	12.9	12.9	12.9	23.323	0	6.3747	92100000	24.5569	24.3734	24.7458	22.9177	22.8836	22.7743
1.80383	-1.70038	C7H5I3	Thiamine diphosphokinase	FAEPRAA2165_01554		2	2	2	14.6	14.6	14.6	23.884	0	13.579	121800000	24.5044	25.4264	24.5513	23.6866	22.6768	23.0177
1.27693	-1.70905	C7H4X2	Uncharacterized protein	FAEPRAA2165_01342		4	4	4	50.4	50.4	50.4	14.5	0	94.655	108070000000	32.9201	32.8066	33.0597	32.3257	31.1656	30.1679
1.59118	-1.7118	C7H805	N-acetylneuraminate lyase	FAEPRAA2165_02440		12	12	12	72.2	72.2	72.2	33.421	0	70.269	1887500000	27.515	26.7824	27.4855	25.7548	26.1726	24.7203
1.59498	-1.72548	C7H501	Peptidase, M23 family	FAEPRAA2165_01371		4	4	4	16	16	16	43.835	0	23.726	973940000	27.448	26.7243	27.3509	25.9252	25.8544	24.5672
3.53149	-1.73528	C7H5R2	Nicotinate phosphoribosyltransferase	pncB		13	13	13	38	38	38	56.81	0	120.54	8113000000	28.9251	28.7273	28.5855	27.1206	27.1188	26.7927
1.39657	-1.74019	C7H5S8	Acetyltransferase, GNAT family	FAEPRAA2165_01652		3	3	3	24.3	24.3	24.3	20.439	0	30.077	198100000	25.2885	24.9873	25.2646	24.5488	23.135	22.636
1.26129	-1.751	C7H523	Diaminopimelate epimerase	dapF		5	5	5	43.7	43.7	43.7	29.902	0	18.414	1303600000	28.2315	26.8508	27.5988	25.5669	25.0636	26.7975
1.16922	-1.76722	C7H5X0	Putative competence-damage inducible protein	cinA		3	3	3	11.2	11.2	11.2	46.997	0	7.9064	165050000	25.0422	26.3904	23.9552	23.3334	23.5386	23.2141
1.79904	-1.7677	C7H9J9	EDD domain protein, DegV family	FAEPRAA2165_03001		9	9	9	46.8	46.8	46.8	33.015	0	35.191	2260200000	27.6346	27.6746	27.4898	26.4069	24.976	26.1129
1.46531	-1.78808	C7H486	Aldose 1-epimerase	FAEPRAA2165_01099		3	3	3	13	13	13	35.05	0	12.763	1261900000	27.2582	28.6446	28.3668	26.6299	26.7234	25.5521
3.94326	-1.81711	C7H490	Uronate isomerase	uxaC		26	26	26	80.5	80.5	80.5	54.39	0	306.45	23467000000	29.6928	30.0329	29.9978	28.1991	28.0336	28.0394
2.71645	-1.82745	C7H355	ATP synthase subunit b	atpF		6	6	6	33.9	33.9	33.9	18.612	0	52.774	2044000000	28.0883	28.4288	27.8261	26.4946	26.4418	25.9244
0.994098	-1.84357	C7H614	Oxidoreductase, aldo/keto reductase family protein	FAEPRAA2165_01740		4	4	4	20	20	20	33.057	0	14.101	313850000	24.7257	26.3999	25.9323	24.7393	24.3528	22.435
1.72615	-1.85612	C7H236	Dihydroorotate dehydrogenase	pyrD		6	6	6	30.2	30.2	30.2	32.417	0	45.403	1526600000	27.9197	27.5335	27.2584	24.8256	26.0838	26.2338
1.73497	-1.88982	C7H5I2	Small ribosomal subunit biogenesis GTPase RsgA	rsgA		5	5	5	17.8	17.8	17.8	33.366	0	14.736	362750000	25.0844	25.1445	26.0426	23.5656	22.8575	24.179
1.13608	-1.92307	C7H4C2	AP endonuclease, family 2	FAEPRAA2165_01135		10	10	10	41.9	41.9	41.9	35.994	0	52.562	1921600000	28.1867	27.127	26.8528	26.6759	25.4145	24.307
1.97795	-1.93046	C7H3A7	Uncharacterized protein	FAEPRAA2165_00766		3	3	3	23.6	23.6	23.6	19.88	0	54.834	2394100000	28.8922	28.5641	27.9998	27.1994	26.3996	26.0657
1.23718	-1.93058	C7H5U3	Methyltransferase domain protein	FAEPRAA2165_01667		4	4	4	14.2	14.2	14.2	29.147	0	10.695	231600000	25.1081	25.0754	25.8959	24.6731	22.3226	23.2919
2.49981	-1.93353	C7H1L6	Uncharacterized protein	FAEPRAA2165_00155		1	1	1	3.2	3.2	3.2	55.432	0	5.7031	122320000	25.1708	26.0296	25.1436	23.5962	23.3328	23.6144
2.73537	-1.93702	C7H801	Tat pathway signal sequence domain protein	FAEPRAA2165_02436		15	15	15	43.3	43.3	43.3	51.981	0	180.11	11344000000	30.0417	29.2439	29.7791	27.9374	27.7918	27.5243
1.4519	-1.95189	C7HA40	Phospholipase, patatin family	FAEPRAA2165_03195		6	6	6	22.8	22.8	22.8	32.681	0	18.55	880940000	27.2184	26.4143	25.848	24.4358	25.4235	23.7656
2.17961	-1.95426	C7H205	Uncharacterized protein	FAEPRAA2165_00297		4	4	4	36.8	36.8	36.8	19.869	0	63.11	15100000000	31.6816	30.8947	30.3903	28.996	29.1051	29.0027
1.97929	-1.9785	C7H5E4	Glycosyl hydrolase family 3 N-terminal domain protein	FAEPRAA2165_01514		16	16	16	31.6	31.6	31.6	85.69	0	129.64	3939900000	27.4272	27.9145	27.4607	24.9004	26.3066	25.6598
2.80945	-1.98415	C7HB17	Uncharacterized protein	FAEPRAA2165_03533		3	3	3	38.1	38.1	38.1	16.497	0	8.598	226090000	25.8127	25.2209	25.2906	23.2377	23.3224	23.8117
1.40652	-1.98829	C7H6D3	Uncharacterized protein	FAEPRAA2165_01865		2	2	2	20	20	20	23.618	0	10.927	514080000	25.535	27.4537	27.2266	24.3161	24.7198	25.2146
1.8428	-1.98879	C7H234	Carbamoyl-phosphate synthase small chain	carA		8	8	8	35.5	35.5	35.5	40.361	0	49.86	3104600000	28.3203	27.8962	28.5195	25.4706	27.0062	26.2928
1.51291	-1.99233	C7H972	ABC transporter, permease protein	FAEPRAA2165_02869		1	1	1	2.8	2.8	2.8	31.909	0.0016736	1.7668	136080000	26.3241	25.2779	24.5603	24.0444	23.1631	22.9778
0.844965	-2.01025	C7H4Y9	Phosphoribosylglycinamide formyltransferase	purN		3	3	3	24.2	24.2	24.2	21.033	0	4.3262	635720000	27.5937	26.9079	25.489	22.838	25.7528	25.3691
1.2141	-2.01039	C7H7H6	Isochorismatase family protein	FAEPRAA2165_02260		3	3	3	22.6	22.6	22.6	21.36	0	20.872	328340000	25.5464	26.2006	26.0437	24.8402	24.4912	22.428
1.60702	-2.03588	C7H1M1	Glycosyl hydrolase family 3 N-terminal domain protein	FAEPRAA2165_00160		25	25	25	54.5	54.5	54.5	81.441	0	224.9	6239600000	27.9336	28.6227	28.5329	25.2503	26.8829	26.8484
0.72512	-2.06647	C7H3F1	TIR-like domain-containing protein	FAEPRAA2165_00810		2	2	2	10.2	10.2	10.2	25.087	0	4.8035	248010000	26.9466	26.0305	22.7149	23.1925	23.5337	22.7664
1.90415	-2.08928	C7H6U0;C7H6Q9	Histidine kinase	FAEPRAA2165_02036		1	1	1	4.3	4.3	4.3	34.611	0	3.4214	62706000	24.5528	23.5847	24.2595	21.8188	22.802	21.5085
1.64156	-2.09622	C7H9W6	Band_7_1 domain-containing protein (Fragment)	FAEPRAA2165_03120		4	4	4	39.3	39.3	39.3	23.829	0	36.735	3238500000	28.4019	29.2941	28.4741	27.0339	25.618	27.2297
1.78896	-2.09785	C7H7B0	PASTA domain protein	FAEPRAA2165_02194		5	5	5	11.9	11.9	11.9	61.126	0	14.714	211950000	24.2895	25.785	25.4753	22.7767	23.6066	22.873
4.35612	-2.12511	C7H4C6	Tat pathway signal sequence domain protein	FAEPRAA2165_01139		13	13	13	50.1	50.1	50.1	37.966	0	167.68	45732000000	31.2465	31.1674	31.3186	29.2278	28.9148	29.2145
3.15364	-2.1253	C7H389	PBP_domain domain-containing protein	FAEPRAA2165_00748		11	11	11	58.9	58.9	58.9	29.931	0	143.03	18906000000	30.53	30.0984	29.942	27.9955	28.3354	27.8635
2.41058	-2.16649	C7H7D1	Pyruvate kinase	FAEPRAA2165_02215		2	2	2	51.5	51.5	51.5	10.842	0	11.579	441250000	26.0238	25.5625	26.5742	23.4957	24.2236	23.9417
3.77426	-2.25573	C7H7D0	Pyruvate kinase	FAEPRAA2165_02214		2	2	2	19.1	19.1	19.1	27.281	0	4.0695	259890000	25.2542	25.3221	25.5681	22.9801	23.0008	23.3962
2.42829	-2.26849	C7H4I9	Uncharacterized protein	FAEPRAA2165_01204		4	4	4	52.1	52.1	52.1	12.822	0	27.668	19156000000	31.4954	30.3858	30.4001	28.5515	28.3541	28.5702
2.39117	-2.3039	C7H9W7	Uncharacterized protein (Fragment)	FAEPRAA2165_03121		5	5	5	33.8	33.8	33.8	27.425	0	93.043	2791300000	28.1733	28.4088	28.1511	26.679	25.4162	25.7263
2.27518	-2.35046	C7H518	4-phosphoerythronate dehydrogenase	pdxB		7	7	7	30	30	30	35.212	0	15.496	1075300000	27.0601	26.4617	26.0777	23.6578	24.7533	24.1371
0.49099	-2.3635	C7H2H7	Tat pathway signal sequence domain protein	FAEPRAA2165_00475		2	2	2	19.6	19.6	19.6	22.476	0	8.589	3475500000	29.5825	29.1659	29.9404	29.2517	29.3182	23.0284
1.09558	-2.39911	C7H453	ABC transporter, ATP-binding protein	FAEPRAA2165_01065		3	3	3	15	15	15	25.958	0	12.832	581190000	27.2931	26.2679	25.6827	24.2889	22.3104	25.4472
1.23212	-2.44129	C7HAT4	Kinase, PfkB family	FAEPRAA2165_03443		4	4	4	15.6	15.6	15.6	48.099	0	13.589	364050000	25.8518	26.5208	27.0688	25.6628	23.727	22.7277
2.02729	-2.46149	C7H7I5	Stage 0 sporulation protein A homolog	FAEPRAA2165_02269		2	2	2	3.9	3.9	3.9	121.62	0.0016722	1.7534	20860000	24.4594	25.3876	23.744	22.2993	22.2823	21.6249
2.21055	-2.47322	C7H3B2	Galactose-1-phosphate uridylyltransferase	galT		12	12	12	42.3	42.3	42.3	56.598	0	60.402	991550000	26.3392	26.3653	26.1423	24.338	22.8867	24.2025
1.48388	-2.47587	C7H566	Resolvase, N-terminal domain protein	FAEPRAA2165_01436		4	4	4	11	11	11	72.578	0	21.718	589850000	26.0677	26.8465	26.6483	22.9114	23.796	25.4275
1.36181	-2.47793	C7H6D2	Uncharacterized protein	FAEPRAA2165_01864		3	3	3	86.1	86.1	86.1	8.4206	0	16.897	432240000	25.0717	26.8297	26.2474	22.9181	22.8757	24.9211
1.32592	-2.49573	C7H6N8	Uncharacterized protein	FAEPRAA2165_01984		2	2	2	28.4	28.4	28.4	12.396	0	16.088	348330000	24.8379	26.7657	26.4805	23.4862	22.4398	24.6709
2.49993	-2.51743	C7H9W0	Tat pathway signal sequence domain protein	FAEPRAA2165_03114		7	7	7	40.2	40.2	40.2	23.268	0	41.275	3077200000	29.1531	28.4923	28.2199	25.7017	25.9584	26.6529
3.36636	-2.52284	C7H269	Putative translation elongation factor G	FAEPRAA2165_00363		33	33	33	73.5	73.5	73.5	74.842	0	323.31	38624000000	30.2559	30.0738	30.5639	27.4037	28	27.9214
1.65302	-2.57563	C7H9G8	Acetyltransferase, GNAT family	FAEPRAA2165_02970		1	1	1	6.7	6.7	6.7	22.076	0	9.0863	137080000	24.2804	25.9115	25.6027	22.7936	23.5057	21.7685
0.877164	-2.58448	C7H7I3	Uncharacterized protein	FAEPRAA2165_02267		5	5	5	20.5	20.5	20.5	42.437	0	8.5083	674020000	28.2714	24.0648	27.0578	23.7732	22.959	24.9084
3.00577	-2.60325	C7H504	Ribosomal RNA small subunit methyltransferase A	rsmA		9	9	9	45.3	45.3	45.3	34.412	0	61.585	1948600000	27.3544	27.7437	26.9209	24.888	24.3679	24.9534
2.51635	-2.61039	C7H5Z8	Carbohydrate ABC transporter, carbohydrate-binding protein	FAEPRAA2165_01723		9	9	9	30.9	30.9	30.9	49.121	0	78.96	1049700000	26.838	26.2137	27.4614	24.2444	24.5478	23.8897
2.34828	-2.61713	C7H2L8	Peptidase, M23 family	FAEPRAA2165_00516		3	3	3	11.1	11.1	11.1	46.426	0	14.257	348800000	26.199	26.3744	26.3704	22.8161	24.2964	23.98
1.25957	-2.64945	C7H2A2	Uncharacterized protein	FAEPRAA2165_00397		4	4	4	58.6	58.6	58.6	10.026	0	14.914	1687600000	28.5659	28.3547	28.1077	23.7845	26.2759	27.0196
2.08816	-2.67595	C7H9T8	Tat pathway signal sequence domain protein	FAEPRAA2165_03092		5	5	5	16.9	16.9	16.9	52.354	0	40.989	262430000	26.3245	25.3752	26.0382	22.5805	24.1498	22.9797
2.27879	-2.70848	C7H817	Glycosyl hydrolase, family 31	FAEPRAA2165_02451		4	4	4	7.8	7.8	7.8	71.019	0	6.1684	382780000	25.3444	26.2909	26.3754	22.5694	23.6544	23.6613
3.34784	-2.73034	C7H4L5	Ketopantoate reductase PanE/ApbA	FAEPRAA2165_01230		3	3	3	15.5	15.5	15.5	37.381	0	15.929	154110000	25.0778	25.5107	25.5929	23.0042	22.3046	22.6816
2.25669	-2.73531	C7H3E5	Beta-galactosidase	FAEPRAA2165_00804		11	11	11	15.7	15.7	15.7	115.8	0	33.228	623530000	25.8398	26.6513	26.6101	23.4273	24.4536	23.0144
4.12795	-2.86232	C7H290	Resolvase, N-terminal domain protein	FAEPRAA2165_00385		11	11	11	38	38	38	57.059	0	48.944	880260000	26.814	26.459	27.0261	23.9618	23.9301	23.8202
1.36928	-2.87164	C7H349	ATP synthase epsilon chain	atpC		2	2	2	25	25	25	14.55	0	8.5624	940570000	27.5721	27.0302	26.7517	23.6789	26.0993	22.961
2.21716	-2.8837	C7H1N9	Uncharacterized protein	FAEPRAA2165_00178		1	1	1	12.4	12.4	12.4	14.112	0	6.1686	267040000	25.9854	26.613	26.6726	24.3469	23.6396	22.6335
1.57771	-2.8875	C7H576	von Willebrand factor type A domain protein	FAEPRAA2165_01446		4	4	4	25.6	25.6	25.6	25.006	0	28.34	422370000	26.3407	26.2809	26.3098	25.0357	22.2047	23.0286
2.4491	-2.95689	C7H9F3	Bro-N domain-containing protein	FAEPRAA2165_02954		5	5	2	21.5	21.5	9.1	34.17	0	19.771	182090000	24.5669	25.1472	24.8898	21.8858	22.7044	21.143
0.945668	-2.95885	C7H9M4	Bacterial group 2 Ig-like protein	FAEPRAA2165_03026		2	2	2	8	8	8	35.582	0	2.9992	280410000	23.0699	27.1317	27.4994	22.4837	22.6922	23.6486
1.81845	-3.04761	C7HAX8	Transcriptional regulator, AsnC family	FAEPRAA2165_03492		3	3	3	29.5	29.5	29.5	16.155	0	22.296	491840000	27.2229	26.7944	26.5703	25.2548	22.9723	23.2176
1.67559	-3.15391	C7H9W8	DUF4428 domain-containing protein	FAEPRAA2165_03122		10	10	10	39.2	39.2	39.2	32.582	0	80.83	2872200000	28.6638	27.7946	25.9714	24.7141	23.6863	24.5677
3.21641	-3.15979	C7HAS4	Uncharacterized protein	FAEPRAA2165_03433		1	1	1	56.5	56.5	56.5	5.26	0	2.5382	886590000	27.393	27.5649	27.0776	24.4458	23.6081	24.5022
0.93586	-3.1611	C7H4R6	Uncharacterized protein	FAEPRAA2165_01281		1	1	1	8.8	8.8	8.8	8.7709	0	2.4368	515950000	27.8567	26.7218	26.2836	26.7917	22.5756	22.0115
3.35209	-3.16205	C7H488	Mannitol dehydrogenase domain protein	FAEPRAA2165_01101		17	17	17	50.8	50.8	50.8	56.737	0	107.01	4538600000	27.9426	28.2002	28.3533	25.5038	24.9398	24.5664
1.56106	-3.17745	C7H8G0	Ricin-type beta-trefoil lectin domain protein	FAEPRAA2165_02600		2	2	2	15.5	15.5	15.5	26.524	0	6.5441	264440000	24.7508	27.2772	26.5208	22.6456	24.1095	22.2614
2.91572	-3.19187	C7H487	SAF domain protein	FAEPRAA2165_01100		4	4	4	12.9	12.9	12.9	53.547	0	39.074	489600000	26.5921	26.6178	26.4704	23.0282	22.9354	24.1411
2.47428	-3.216	C7H336	Toxin-antitoxin system, toxin component, RelE family	FAEPRAA2165_00684		1	1	1	17.1	17.1	17.1	11.972	0	5.4352	381080000	27.8661	26.4204	26.3626	23.8587	23.7784	23.3642
2.03408	-3.23513	C7H335	Uncharacterized protein	FAEPRAA2165_00683		1	1	1	15.5	15.5	15.5	8.0781	0	4.3048	252990000	25.3312	26.7599	27.3014	23.6375	22.5201	23.5294
3.51472	-3.2486	C7H9X6	Ser/Thr phosphatase family protein	FAEPRAA2165_03130		11	11	11	39.6	39.6	39.6	55.806	0	75.816	852170000	26.1089	26.4224	26.6415	23.0605	23.5767	22.7899
2.43933	-3.2542	C7H563	Uncharacterized protein	FAEPRAA2165_01433		1	1	1	8.4	8.4	8.4	13.527	0.00085251	2.2014	247570000	27.058	26.12	25.9705	23.14	22.413	23.8328
1.936	-3.34544	C7H9X0	Uncharacterized protein	FAEPRAA2165_03124		8	8	8	30.6	30.6	30.6	40.432	0	75.92	1262100000	27.0745	27.0654	27.041	25.0175	22.391	23.736
1.75687	-3.3854	C7H7P2	Oxidoreductase, NAD-binding domain protein	FAEPRAA2165_02327		7	7	7	22.5	22.5	22.5	45.122	0	26.661	1070800000	26.889	27.8965	26.6446	22.2566	24.8645	24.1528
2.31954	-3.50942	C7H1L9	Uncharacterized protein	FAEPRAA2165_00158		6	6	6	18.8	18.8	18.8	59.423	0	18.616	777720000	26.8258	27.3021	27.327	24.5198	23.9066	22.5003
3.48748	-3.54621	C7H1T0	Uncharacterized protein	FAEPRAA2165_00220		2	2	2	8.8	8.8	8.8	31.336	0	11.075	260310000	26.9033	26.048	26.5884	22.6066	23.1634	23.1311
1.24417	-3.58295	C7H444	FeoA domain protein	FAEPRAA2165_01057		5	5	5	61.6	61.6	61.6	8.1726	0	14.487	2565400000	28.6706	28.1253	27.5721	27.0828	23.845	22.6913
3.23486	-3.62549	C7H5M9	Uncharacterized protein	FAEPRAA2165_01600		2	2	2	18.3	18.3	18.3	20.36	0	6.891	366640000	27.5001	26.3092	26.73	23.4234	23.0415	23.198
3.04442	-3.72787	C7H1U1	Bacterial transferase hexapeptide repeat protein	FAEPRAA2165_00231		2	2	2	20.2	20.2	20.2	18.057	0	6.1621	698800000	26.9926	26.757	26.7576	22.8694	22.54	23.9141
1.91013	-3.72788	C7H9X3	Uncharacterized protein	FAEPRAA2165_03127		6	6	6	64.6	64.6	64.6	20.012	0	24.572	1836100000	28.06	28.3564	27.4677	25.5072	24.4892	22.704
1.75574	-3.79272	C7HAC8	FtsK/SpoIIIE family protein	FAEPRAA2165_03283		16	16	16	13.6	13.6	13.6	174.43	0	46.381	1041700000	25.8453	26.4563	26.6987	24.198	20.9474	22.4767
2.33517	-3.79886	C7H6M4	Uncharacterized protein	FAEPRAA2165_01957		2	2	2	9.7	9.7	9.7	27.446	0.0032441	0.92659	1020900000	27.1454	27.8711	29.3512	24.0709	24.5567	24.3437
4.36961	-3.94028	C7H5R9	Flavodoxin	FAEPRAA2165_01643		5	5	5	66.9	66.9	66.9	15.57	0	86.631	1301400000	27.7371	27.472	27.8823	23.8196	23.4442	24.0068
2.57453	-4.10552	C7H357	ATP synthase subunit a	atpB		2	2	2	10.5	10.5	10.5	27.455	0	5.5882	640650000	28.4139	27.1522	27.0536	23.1152	22.8913	24.2966
3.23028	-4.18342	C7HAB6	DNA helicase	FAEPRAA2165_03271		12	12	12	26.2	26.2	26.2	81.091	0	54.146	1521100000	27.0861	26.9684	26.8457	22.0448	23.4904	22.8146
2.9282	-4.2778	C7H564	Uncharacterized protein	FAEPRAA2165_01434		1	1	1	12.2	12.2	12.2	12.856	0	8.9042	326980000	26.8827	27.0172	26.9084	23.0955	23.2515	21.628
3.25898	-4.60064	C7H1J1	Putative phage tail component domain protein	FAEPRAA2165_00129		42	42	42	36.6	36.6	36.6	168.61	0	313	7144900000	27.7701	27.9254	28.6688	22.9385	23.4333	24.1906
3.21695	-4.82447	C7H388	DUF5046 domain-containing protein	FAEPRAA2165_00747		7	7	7	24	24	24	58.245	0	120.53	2402000000	28.3578	28.0553	28.3743	23.6516	22.5187	24.1436
3.2696	-4.86658	C7H7P4	AP endonuclease, family 2	FAEPRAA2165_02329		7	7	7	36.9	36.9	36.9	32.942	0	30.219	1679600000	28.2849	27.474	27.4088	22.6539	23.6093	22.3047
3.7523	-5.17335	C7HA14	Uncharacterized protein	FAEPRAA2165_03169		2	2	2	37.5	37.5	37.5	11.961	0	12.351	724460000	28.0059	28.1937	27.8705	22.1256	23.0573	23.3672
3.37519	-5.67941	C7H8V6	Transporter, major facilitator family protein	FAEPRAA2165_02750		9	9	9	22.3	22.3	22.3	51.589	0	25.584	2654200000	28.2261	28.1436	27.7355	22.2323	23.2856	21.5491
3.523	-5.72274	C7H836	Metallo-beta-lactamase domain protein	FAEPRAA2165_02471		13	13	13	38.7	38.7	38.7	59.146	0	92.302	2729900000	28.0864	27.8062	27.7374	21.2408	22.8382	22.3829
5.8455	-5.96686	C7H462	Enolase	eno		16	16	16	71.3	71.3	71.3	46.117	0	257.37	9651200000	29.3791	29.1056	29.4215	23.4099	23.1615	23.4343
1.51007	-6.0928	C7H443	Ferrous iron transport protein B	feoB		20	20	20	34.8	34.8	34.8	79.163	0	304.97	14771000000	29.1074	29.3938	29.6124	26.345	23.5677	19.9225
